# Supplementary material for: The rate and spectrum of mosaic mutations during embryogenesis revealed by RNA sequencing of 49 tissues
Source: Genome Med. 2020 May 27;12:49. doi: 10.1186/s13073-020-00746-1 (PMC7254727; doi:10.1186/s13073-020-00746-1)
Supplement: Supplementary file 1 — Additional file 1. GTEx donor IDs. GTEx release v7 samples used for different analyses performed in this study. [file 13073_2020_746_MOESM1_ESM.xlsx]

## Sheet: Samples_used_manuscript
SAMPID	Id	Tissue	Big_Tissue	Somatic	Mosaic	Mosaic_late
GTEX-1117F-0226-SM-5GZZ7	GTEX-1117F	Adipose-Subcutaneous	Adipose	Used	Used	Used
GTEX-1117F-1326-SM-5EGHH	GTEX-1117F	Adipose-Visceral_Omentum	Adipose	Used	Used	Used
GTEX-1117F-0626-SM-5N9CS	GTEX-1117F	Artery-Coronary	Artery	Used	Used	Used
GTEX-1117F-0526-SM-5EGHJ	GTEX-1117F	Artery-Tibial	Artery	Used	Used	Used
GTEX-1117F-3226-SM-5N9CT	GTEX-1117F	Brain-Cortex	Brain	Used	Used	Used
GTEX-1117F-2826-SM-5GZXL	GTEX-1117F	Breast-Mammary_Tissue	Breast	Used	Used	Used
GTEX-1117F-3026-SM-5GZYU	GTEX-1117F	Minor_Salivary_Gland	Minor_Salivary_Gland	Used	Used	Used
GTEX-1117F-0426-SM-5EGHI	GTEX-1117F	Muscle-Skeletal	Muscle	Used	Used	Used
GTEX-1117F-2226-SM-5N9CH	GTEX-1117F	Ovary	Ovary	Used	Used	Used
GTEX-1117F-2926-SM-5GZYI	GTEX-1117F	Skin-Not_Sun_Exposed_Suprapubic	Skin	Used	Used	Used
GTEX-1117F-2426-SM-5EGGH	GTEX-1117F	Uterus	Uterus	Used	Used	Used
GTEX-1117F-2526-SM-5GZY6	GTEX-1117F	Vagina	Vagina	Used	Used	Used
GTEX-111CU-1826-SM-5GZYN	GTEX-111CU	Adipose-Subcutaneous	Adipose	Used	Used	Used
GTEX-111CU-1026-SM-5EGIL	GTEX-111CU	Adipose-Visceral_Omentum	Adipose	Used	Used	Used
GTEX-111CU-0126-SM-5GZWZ	GTEX-111CU	Adrenal_Gland	Adrenal_Gland	Used	Filtered	Used
GTEX-111CU-1226-SM-5EGIN	GTEX-111CU	Colon-Sigmoid	Colon	Used	Used	Used
GTEX-111CU-1426-SM-5GZYP	GTEX-111CU	Colon-Transverse	Colon	Used	Used	Used
GTEX-111CU-0826-SM-5EGIJ	GTEX-111CU	Esophagus-Gastroesophageal_Junction	Esophagus	Used	Used	Used
GTEX-111CU-0726-SM-5GZYD	GTEX-111CU	Esophagus-Mucosa	Esophagus	Used	Used	Filtered
GTEX-111CU-0626-SM-5EGHL	GTEX-111CU	Esophagus-Muscularis	Esophagus	Used	Used	Used
GTEX-111CU-0326-SM-5GZXO	GTEX-111CU	Lung	Lung	Used	Used	Used
GTEX-111CU-2026-SM-5GZZC	GTEX-111CU	Muscle-Skeletal	Muscle	Used	Used	Used
GTEX-111CU-2226-SM-5N9G5	GTEX-111CU	Nerve-Tibial	Nerve	Filtered	Used	Filtered
GTEX-111CU-0526-SM-5EGHK	GTEX-111CU	Pancreas	Pancreas	Used	Used	Used
GTEX-111CU-1526-SM-5N9FS	GTEX-111CU	Prostate	Prostate	Filtered	Used	Filtered
GTEX-111CU-1126-SM-5EGIM	GTEX-111CU	Skin-Not_Sun_Exposed_Suprapubic	Skin	Used	Used	Used
GTEX-111CU-1326-SM-5NQ8L	GTEX-111CU	Small_Intestine-Terminal_Ileum	Small_Intestine	Used	Used	Used
GTEX-111CU-0426-SM-5GZY1	GTEX-111CU	Spleen	Spleen	Used	Used	Used
GTEX-111CU-0926-SM-5EGIK	GTEX-111CU	Stomach	Stomach	Used	Used	Used
GTEX-111CU-1726-SM-5EGHM	GTEX-111CU	Testis	Testis	Used	Used	Used
GTEX-111CU-0226-SM-5GZXC	GTEX-111CU	Thyroid	Thyroid	Used	Used	Used
GTEX-111FC-0226-SM-5N9B8	GTEX-111FC	Adipose-Subcutaneous	Adipose	Used	Used	Used
GTEX-111FC-0426-SM-5N9CV	GTEX-111FC	Artery-Tibial	Artery	Used	Used	Used
GTEX-111FC-3326-SM-5GZYV	GTEX-111FC	Brain-Cerebellum	Brain	Used	Used	Used
GTEX-111FC-3126-SM-5GZZ2	GTEX-111FC	Brain-Cortex	Brain	Used	Used	Used
GTEX-111FC-0626-SM-5N9CU	GTEX-111FC	Heart-Atrial_Appendage	Heart	Used	Used	Used
GTEX-111FC-0826-SM-5GZWO	GTEX-111FC	Heart-Left_Ventricle	Heart	Used	Used	Used
GTEX-111FC-1126-SM-5GZWU	GTEX-111FC	Lung	Lung	Used	Used	Used
GTEX-111FC-2926-SM-5GZY7	GTEX-111FC	Minor_Salivary_Gland	Minor_Salivary_Gland	Used	Used	Used
GTEX-111FC-0326-SM-5GZZ1	GTEX-111FC	Muscle-Skeletal	Muscle	Used	Used	Used
GTEX-111FC-0526-SM-5GZZ8	GTEX-111FC	Nerve-Tibial	Nerve	Used	Used	Used
GTEX-111FC-2026-SM-5GZYO	GTEX-111FC	Prostate	Prostate	Used	Used	Used
GTEX-111FC-2526-SM-5GZXU	GTEX-111FC	Skin-Not_Sun_Exposed_Suprapubic	Skin	Used	Used	Used
GTEX-111FC-0126-SM-5N9DL	GTEX-111FC	Skin-Sun_Exposed_Lower_leg	Skin	Used	Used	Filtered
GTEX-111FC-1326-SM-5N9D9	GTEX-111FC	Spleen	Spleen	Filtered	Used	Filtered
GTEX-111FC-1926-SM-5GZYC	GTEX-111FC	Testis	Testis	Used	Used	Used
GTEX-111FC-1026-SM-5GZX1	GTEX-111FC	Thyroid	Thyroid	Used	Used	Used
GTEX-111VG-2326-SM-5N9BK	GTEX-111VG	Adipose-Subcutaneous	Adipose	Used	Used	Used
GTEX-111VG-0008-SM-5Q5BG	GTEX-111VG	Cells-Transformed_fibroblasts	Cells	Filtered	Used	Filtered
GTEX-111VG-2226-SM-5N9DU	GTEX-111VG	Colon-Transverse	Colon	Filtered	Used	Filtered
GTEX-111VG-0326-SM-5GZX7	GTEX-111VG	Heart-Atrial_Appendage	Heart	Used	Used	Used
GTEX-111VG-2626-SM-5GZY2	GTEX-111VG	Muscle-Skeletal	Muscle	Used	Used	Used
GTEX-111VG-2526-SM-5GZXP	GTEX-111VG	Nerve-Tibial	Nerve	Used	Used	Used
GTEX-111VG-1626-SM-5EGIO	GTEX-111VG	Skin-Not_Sun_Exposed_Suprapubic	Skin	Used	Used	Used
GTEX-111VG-2426-SM-5GZXD	GTEX-111VG	Skin-Sun_Exposed_Lower_leg	Skin	Used	Used	Filtered
GTEX-111VG-1926-SM-5GIDO	GTEX-111VG	Testis	Testis	Used	Used	Used
GTEX-111VG-0526-SM-5N9BW	GTEX-111VG	Thyroid	Thyroid	Used	Used	Used
GTEX-111YS-2426-SM-5GZZQ	GTEX-111YS	Adipose-Subcutaneous	Adipose	Used	Used	Used
GTEX-111YS-1326-SM-5EGGK	GTEX-111YS	Adipose-Visceral_Omentum	Adipose	Used	Used	Used
GTEX-111YS-0126-SM-5987T	GTEX-111YS	Adrenal_Gland	Adrenal_Gland	Used	Filtered	Used
GTEX-111YS-0526-SM-5GZXJ	GTEX-111YS	Artery-Aorta	Artery	Used	Used	Used
GTEX-111YS-2226-SM-5987P	GTEX-111YS	Artery-Tibial	Artery	Used	Used	Used
GTEX-111YS-1926-SM-5GICC	GTEX-111YS	Breast-Mammary_Tissue	Breast	Used	Used	Used
GTEX-111YS-0008-SM-5Q5BH	GTEX-111YS	Cells-Transformed_fibroblasts	Cells	Filtered	Used	Filtered
GTEX-111YS-1826-SM-5GIEP	GTEX-111YS	Colon-Sigmoid	Colon	Used	Used	Used
GTEX-111YS-1626-SM-5GZZ9	GTEX-111YS	Colon-Transverse	Colon	Used	Used	Used
GTEX-111YS-0826-SM-5GZYK	GTEX-111YS	Esophagus-Gastroesophageal_Junction	Esophagus	Used	Used	Used
GTEX-111YS-0926-SM-5EGGI	GTEX-111YS	Esophagus-Mucosa	Esophagus	Used	Used	Filtered
GTEX-111YS-1026-SM-5GZYE	GTEX-111YS	Esophagus-Muscularis	Esophagus	Used	Used	Used
GTEX-111YS-0326-SM-5GZZ3	GTEX-111YS	Heart-Atrial_Appendage	Heart	Used	Used	Used
GTEX-111YS-0426-SM-5987O	GTEX-111YS	Heart-Left_Ventricle	Heart	Used	Used	Used
GTEX-111YS-0626-SM-5GZXV	GTEX-111YS	Lung	Lung	Used	Used	Used
GTEX-111YS-2326-SM-5987L	GTEX-111YS	Muscle-Skeletal	Muscle	Used	Used	Used
GTEX-111YS-2126-SM-5EGGM	GTEX-111YS	Nerve-Tibial	Nerve	Used	Used	Used
GTEX-111YS-1226-SM-5EGGJ	GTEX-111YS	Pancreas	Pancreas	Used	Used	Used
GTEX-111YS-1726-SM-5GIED	GTEX-111YS	Prostate	Prostate	Used	Used	Used
GTEX-111YS-1526-SM-5GZYW	GTEX-111YS	Skin-Not_Sun_Exposed_Suprapubic	Skin	Used	Used	Used
GTEX-111YS-1426-SM-5GID8	GTEX-111YS	Small_Intestine-Terminal_Ileum	Small_Intestine	Filtered	Used	Filtered
GTEX-111YS-1126-SM-5GZYQ	GTEX-111YS	Stomach	Stomach	Used	Used	Used
GTEX-111YS-2026-SM-5EGGL	GTEX-111YS	Testis	Testis	Used	Used	Used
GTEX-111YS-0726-SM-5GZY8	GTEX-111YS	Thyroid	Thyroid	Used	Used	Used
GTEX-111YS-0006-SM-5NQBE	GTEX-111YS	Whole_Blood	Whole_Blood	Used	Used	Filtered
GTEX-1122O-2026-SM-5NQ91	GTEX-1122O	Adipose-Subcutaneous	Adipose	Used	Used	Used
GTEX-1122O-0926-SM-5N9C9	GTEX-1122O	Adipose-Visceral_Omentum	Adipose	Used	Used	Used
GTEX-1122O-0326-SM-5H124	GTEX-1122O	Adrenal_Gland	Adrenal_Gland	Used	Filtered	Used
GTEX-1122O-1126-SM-5NQ8X	GTEX-1122O	Artery-Aorta	Artery	Used	Used	Used
GTEX-1122O-0426-SM-5H12G	GTEX-1122O	Artery-Coronary	Artery	Used	Used	Used
GTEX-1122O-1226-SM-5H113	GTEX-1122O	Breast-Mammary_Tissue	Breast	Used	Used	Used
GTEX-1122O-0003-SM-5Q5DL	GTEX-1122O	Cells-EBV-transformed_lymphocytes	Cells	Filtered	Used	Filtered
GTEX-1122O-0008-SM-5QGR2	GTEX-1122O	Cells-Transformed_fibroblasts	Cells	Filtered	Used	Filtered
GTEX-1122O-1426-SM-5H11R	GTEX-1122O	Colon-Sigmoid	Colon	Used	Used	Used
GTEX-1122O-1526-SM-5N9CL	GTEX-1122O	Colon-Transverse	Colon	Used	Used	Used
GTEX-1122O-1826-SM-5EGIP	GTEX-1122O	Esophagus-Gastroesophageal_Junction	Esophagus	Used	Used	Used
GTEX-1122O-1626-SM-5N9CX	GTEX-1122O	Esophagus-Muscularis	Esophagus	Used	Used	Used
GTEX-1122O-0626-SM-5N9B9	GTEX-1122O	Heart-Atrial_Appendage	Heart	Used	Used	Used
GTEX-1122O-0726-SM-5GIEV	GTEX-1122O	Pancreas	Pancreas	Used	Used	Used
GTEX-1122O-2126-SM-5EGIR	GTEX-1122O	Skin-Sun_Exposed_Lower_leg	Skin	Used	Used	Filtered
GTEX-1122O-1326-SM-5H11F	GTEX-1122O	Small_Intestine-Terminal_Ileum	Small_Intestine	Used	Used	Used
GTEX-1122O-0526-SM-5N9DM	GTEX-1122O	Spleen	Spleen	Used	Used	Used
GTEX-1122O-1926-SM-5EGIQ	GTEX-1122O	Stomach	Stomach	Used	Used	Used
GTEX-1122O-0226-SM-5N9DA	GTEX-1122O	Thyroid	Thyroid	Used	Used	Used
GTEX-1122O-0005-SM-5O99J	GTEX-1122O	Whole_Blood	Whole_Blood	Used	Used	Filtered
GTEX-1128S-2126-SM-5H12U	GTEX-1128S	Adipose-Subcutaneous	Adipose	Used	Used	Used
GTEX-1128S-0926-SM-5GZZU	GTEX-1128S	Adipose-Visceral_Omentum	Adipose	Used	Used	Used
GTEX-1128S-0326-SM-5GZZF	GTEX-1128S	Artery-Aorta	Artery	Used	Used	Used
GTEX-1128S-2526-SM-5H11N	GTEX-1128S	Artery-Tibial	Artery	Used	Used	Used
GTEX-1128S-2826-SM-5N9DI	GTEX-1128S	Brain-Cerebellum	Brain	Used	Used	Used
GTEX-1128S-2726-SM-5H12C	GTEX-1128S	Brain-Cortex	Brain	Used	Used	Used
GTEX-1128S-0008-SM-5Q5DP	GTEX-1128S	Cells-Transformed_fibroblasts	Cells	Filtered	Used	Filtered
GTEX-1128S-1626-SM-5H12O	GTEX-1128S	Colon-Transverse	Colon	Used	Used	Used
GTEX-1128S-0726-SM-5N9D6	GTEX-1128S	Lung	Lung	Used	Used	Used
GTEX-1128S-2426-SM-5H11B	GTEX-1128S	Muscle-Skeletal	Muscle	Used	Used	Used
GTEX-1128S-0826-SM-5GZZI	GTEX-1128S	Pancreas	Pancreas	Used	Used	Used
GTEX-1128S-2626-SM-5H11Z	GTEX-1128S	Pituitary	Pituitary	Used	Used	Used
GTEX-1128S-2326-SM-5GZZY	GTEX-1128S	Skin-Sun_Exposed_Lower_leg	Skin	Used	Used	Filtered
GTEX-1128S-0126-SM-5H12S	GTEX-1128S	Thyroid	Thyroid	Used	Used	Used
GTEX-1128S-0005-SM-5P9HI	GTEX-1128S	Whole_Blood	Whole_Blood	Used	Used	Filtered
GTEX-113JC-0726-SM-5GZZR	GTEX-113JC	Adipose-Visceral_Omentum	Adipose	Used	Used	Used
GTEX-113JC-0008-SM-5QGR6	GTEX-113JC	Cells-Transformed_fibroblasts	Cells	Filtered	Used	Filtered
GTEX-113JC-1026-SM-5H117	GTEX-113JC	Esophagus-Gastroesophageal_Junction	Esophagus	Used	Used	Used
GTEX-113JC-0926-SM-5H114	GTEX-113JC	Esophagus-Muscularis	Esophagus	Used	Used	Used
GTEX-113JC-2726-SM-5EGIS	GTEX-113JC	Muscle-Skeletal	Muscle	Used	Used	Used
GTEX-113JC-2826-SM-5EGIT	GTEX-113JC	Pituitary	Pituitary	Used	Used	Used
GTEX-113JC-2326-SM-5EQ4E	GTEX-113JC	Skin-Sun_Exposed_Lower_leg	Skin	Used	Used	Filtered
GTEX-113JC-0126-SM-5EGJW	GTEX-113JC	Thyroid	Thyroid	Used	Used	Used
GTEX-113JC-2226-SM-5EGJG	GTEX-113JC	Uterus	Uterus	Used	Used	Used
GTEX-113JC-1926-SM-5N9GE	GTEX-113JC	Vagina	Vagina	Filtered	Used	Filtered
GTEX-113JC-0006-SM-5O997	GTEX-113JC	Whole_Blood	Whole_Blood	Filtered	Used	Filtered
GTEX-117XS-0426-SM-5GZZN	GTEX-117XS	Artery-Aorta	Artery	Used	Used	Used
GTEX-117XS-3026-SM-5N9CA	GTEX-117XS	Brain-Cortex	Brain	Used	Used	Used
GTEX-117XS-0008-SM-5Q5DQ	GTEX-117XS	Cells-Transformed_fibroblasts	Cells	Filtered	Used	Filtered
GTEX-117XS-2226-SM-5GIE1	GTEX-117XS	Colon-Sigmoid	Colon	Used	Used	Used
GTEX-117XS-0726-SM-5H131	GTEX-117XS	Heart-Atrial_Appendage	Heart	Used	Used	Used
GTEX-117XS-2526-SM-5H11G	GTEX-117XS	Muscle-Skeletal	Muscle	Used	Used	Used
GTEX-117XS-2926-SM-5N9BX	GTEX-117XS	Pituitary	Pituitary	Used	Used	Used
GTEX-117XS-2726-SM-5N9BL	GTEX-117XS	Skin-Sun_Exposed_Lower_leg	Skin	Used	Used	Filtered
GTEX-117XS-2026-SM-5GID1	GTEX-117XS	Testis	Testis	Used	Used	Used
GTEX-117XS-0526-SM-5987Q	GTEX-117XS	Thyroid	Thyroid	Used	Used	Used
GTEX-117XS-0005-SM-5PNU6	GTEX-117XS	Whole_Blood	Whole_Blood	Filtered	Used	Filtered
GTEX-117YW-0826-SM-5H11O	GTEX-117YW	Adipose-Visceral_Omentum	Adipose	Used	Used	Used
GTEX-117YW-0226-SM-5N9CM	GTEX-117YW	Artery-Aorta	Artery	Used	Used	Used
GTEX-117YW-2726-SM-5GZZT	GTEX-117YW	Artery-Tibial	Artery	Used	Used	Used
GTEX-117YW-0008-SM-5QGRD	GTEX-117YW	Cells-Transformed_fibroblasts	Cells	Filtered	Used	Filtered
GTEX-117YW-1826-SM-5PNY5	GTEX-117YW	Colon-Transverse	Colon	Used	Used	Used
GTEX-117YW-1926-SM-5H121	GTEX-117YW	Esophagus-Mucosa	Esophagus	Used	Used	Filtered
GTEX-117YW-2026-SM-5N9BH	GTEX-117YW	Esophagus-Muscularis	Esophagus	Used	Used	Used
GTEX-117YW-0426-SM-5GZZZ	GTEX-117YW	Heart-Atrial_Appendage	Heart	Filtered	Used	Filtered
GTEX-117YW-0326-SM-5N9CY	GTEX-117YW	Heart-Left_Ventricle	Heart	Filtered	Used	Filtered
GTEX-117YW-0526-SM-5H11C	GTEX-117YW	Lung	Lung	Used	Used	Used
GTEX-117YW-2426-SM-5Q5AE	GTEX-117YW	Muscle-Skeletal	Muscle	Filtered	Used	Filtered
GTEX-117YW-2826-SM-5H116	GTEX-117YW	Pituitary	Pituitary	Used	Used	Used
GTEX-117YW-1426-SM-5EGGO	GTEX-117YW	Prostate	Prostate	Used	Used	Used
GTEX-117YW-2626-SM-5GZZH	GTEX-117YW	Skin-Sun_Exposed_Lower_leg	Skin	Used	Used	Filtered
GTEX-117YW-2226-SM-5N9DB	GTEX-117YW	Stomach	Stomach	Used	Used	Used
GTEX-117YW-1526-SM-5EGGP	GTEX-117YW	Testis	Testis	Used	Used	Used
GTEX-117YW-0126-SM-5EGGN	GTEX-117YW	Thyroid	Thyroid	Used	Used	Used
GTEX-117YW-0005-SM-5NQ8Z	GTEX-117YW	Whole_Blood	Whole_Blood	Used	Used	Filtered
GTEX-117YX-2226-SM-5EGJJ	GTEX-117YX	Adipose-Subcutaneous	Adipose	Used	Used	Used
GTEX-117YX-0126-SM-5EGH5	GTEX-117YX	Adrenal_Gland	Adrenal_Gland	Used	Filtered	Used
GTEX-117YX-1726-SM-5GZZS	GTEX-117YX	Artery-Coronary	Artery	Used	Used	Used
GTEX-117YX-2626-SM-5EQ53	GTEX-117YX	Artery-Tibial	Artery	Used	Used	Used
GTEX-117YX-1426-SM-5H12H	GTEX-117YX	Breast-Mammary_Tissue	Breast	Used	Used	Used
GTEX-117YX-0526-SM-5EGJH	GTEX-117YX	Colon-Sigmoid	Colon	Used	Used	Used
GTEX-117YX-0826-SM-5H11J	GTEX-117YX	Colon-Transverse	Colon	Used	Used	Used
GTEX-117YX-1626-SM-5GZZG	GTEX-117YX	Esophagus-Mucosa	Esophagus	Used	Used	Filtered
GTEX-117YX-1826-SM-5H12K	GTEX-117YX	Esophagus-Muscularis	Esophagus	Used	Used	Used
GTEX-117YX-0626-SM-5EGJI	GTEX-117YX	Heart-Atrial_Appendage	Heart	Used	Used	Used
GTEX-117YX-1126-SM-5H128	GTEX-117YX	Heart-Left_Ventricle	Heart	Used	Used	Used
GTEX-117YX-1326-SM-5H125	GTEX-117YX	Lung	Lung	Used	Used	Used
GTEX-117YX-2526-SM-5EQ4Q	GTEX-117YX	Muscle-Skeletal	Muscle	Used	Used	Used
GTEX-117YX-2426-SM-5GZZJ	GTEX-117YX	Nerve-Tibial	Nerve	Used	Used	Used
GTEX-117YX-0226-SM-5EGH6	GTEX-117YX	Pancreas	Pancreas	Used	Used	Used
GTEX-117YX-1526-SM-5H12T	GTEX-117YX	Prostate	Prostate	Used	Used	Used
GTEX-117YX-2326-SM-5H12W	GTEX-117YX	Skin-Sun_Exposed_Lower_leg	Skin	Used	Used	Filtered
GTEX-117YX-0326-SM-5GICL	GTEX-117YX	Small_Intestine-Terminal_Ileum	Small_Intestine	Used	Used	Used
GTEX-117YX-1026-SM-5H11V	GTEX-117YX	Stomach	Stomach	Used	Used	Used
GTEX-117YX-2026-SM-5GIEF	GTEX-117YX	Testis	Testis	Used	Used	Used
GTEX-117YX-1226-SM-5H11S	GTEX-117YX	Thyroid	Thyroid	Used	Used	Used
GTEX-1192X-1526-SM-5H11I	GTEX-1192X	Adipose-Visceral_Omentum	Adipose	Used	Used	Used
GTEX-1192X-3226-SM-5987D	GTEX-1192X	Brain-Cerebellum	Brain	Used	Used	Used
GTEX-1192X-3126-SM-5N9BY	GTEX-1192X	Brain-Cortex	Brain	Used	Used	Used
GTEX-1192X-2326-SM-5987X	GTEX-1192X	Breast-Mammary_Tissue	Breast	Used	Used	Used
GTEX-1192X-0008-SM-5Q5B7	GTEX-1192X	Cells-Transformed_fibroblasts	Cells	Filtered	Used	Filtered
GTEX-1192X-1826-SM-5GIE2	GTEX-1192X	Esophagus-Gastroesophageal_Junction	Esophagus	Used	Used	Used
GTEX-1192X-0726-SM-5987R	GTEX-1192X	Heart-Atrial_Appendage	Heart	Used	Used	Used
GTEX-1192X-2926-SM-5N9BA	GTEX-1192X	Minor_Salivary_Gland	Minor_Salivary_Gland	Used	Used	Used
GTEX-1192X-0426-SM-5GIEE	GTEX-1192X	Muscle-Skeletal	Muscle	Used	Used	Used
GTEX-1192X-0326-SM-5H11U	GTEX-1192X	Nerve-Tibial	Nerve	Used	Used	Used
GTEX-1192X-3026-SM-5N9BM	GTEX-1192X	Pituitary	Pituitary	Used	Used	Used
GTEX-1192X-2726-SM-5N9DN	GTEX-1192X	Skin-Not_Sun_Exposed_Suprapubic	Skin	Used	Used	Used
GTEX-1192X-0226-SM-5H12D	GTEX-1192X	Skin-Sun_Exposed_Lower_leg	Skin	Used	Used	Filtered
GTEX-1192X-2526-SM-59868	GTEX-1192X	Small_Intestine-Terminal_Ileum	Small_Intestine	Used	Used	Used
GTEX-1192X-1126-SM-5EGGU	GTEX-1192X	Thyroid	Thyroid	Used	Used	Used
GTEX-1192X-0005-SM-5NQC3	GTEX-1192X	Whole_Blood	Whole_Blood	Filtered	Used	Filtered
GTEX-11DXX-2326-SM-5Q5A2	GTEX-11DXX	Adipose-Subcutaneous	Adipose	Used	Used	Used
GTEX-11DXX-2026-SM-5EGJL	GTEX-11DXX	Adipose-Visceral_Omentum	Adipose	Used	Used	Used
GTEX-11DXX-0126-SM-5EGH7	GTEX-11DXX	Adrenal_Gland	Adrenal_Gland	Used	Filtered	Used
GTEX-11DXX-0426-SM-5EQ5F	GTEX-11DXX	Artery-Aorta	Artery	Used	Used	Used
GTEX-11DXX-0826-SM-5GZZP	GTEX-11DXX	Artery-Coronary	Artery	Used	Used	Used
GTEX-11DXX-2626-SM-5Q5A3	GTEX-11DXX	Artery-Tibial	Artery	Used	Used	Used
GTEX-11DXX-0008-SM-5Q5B8	GTEX-11DXX	Cells-Transformed_fibroblasts	Cells	Filtered	Used	Filtered
GTEX-11DXX-1926-SM-5EGJK	GTEX-11DXX	Colon-Sigmoid	Colon	Used	Used	Used
GTEX-11DXX-1826-SM-5H126	GTEX-11DXX	Colon-Transverse	Colon	Used	Used	Used
GTEX-11DXX-1226-SM-5GICD	GTEX-11DXX	Esophagus-Gastroesophageal_Junction	Esophagus	Used	Used	Used
GTEX-11DXX-1126-SM-5GZZK	GTEX-11DXX	Esophagus-Mucosa	Esophagus	Used	Used	Filtered
GTEX-11DXX-1026-SM-5H11E	GTEX-11DXX	Esophagus-Muscularis	Esophagus	Used	Used	Used
GTEX-11DXX-0526-SM-5PNVR	GTEX-11DXX	Heart-Atrial_Appendage	Heart	Used	Used	Used
GTEX-11DXX-0326-SM-5PNWC	GTEX-11DXX	Heart-Left_Ventricle	Heart	Used	Used	Used
GTEX-11DXX-0626-SM-5Q5AG	GTEX-11DXX	Lung	Lung	Used	Used	Used
GTEX-11DXX-2726-SM-5PNXO	GTEX-11DXX	Muscle-Skeletal	Muscle	Used	Used	Used
GTEX-11DXX-2526-SM-5H119	GTEX-11DXX	Nerve-Tibial	Nerve	Used	Used	Used
GTEX-11DXX-1426-SM-5GIDU	GTEX-11DXX	Ovary	Ovary	Used	Used	Used
GTEX-11DXX-0926-SM-5H112	GTEX-11DXX	Pancreas	Pancreas	Used	Used	Used
GTEX-11DXX-2126-SM-5PNYR	GTEX-11DXX	Skin-Not_Sun_Exposed_Suprapubic	Skin	Used	Used	Used
GTEX-11DXX-2426-SM-5GZZW	GTEX-11DXX	Skin-Sun_Exposed_Lower_leg	Skin	Used	Used	Filtered
GTEX-11DXX-1626-SM-5H11H	GTEX-11DXX	Small_Intestine-Terminal_Ileum	Small_Intestine	Used	Used	Used
GTEX-11DXX-0726-SM-5H12X	GTEX-11DXX	Spleen	Spleen	Used	Used	Used
GTEX-11DXX-1326-SM-5GIDZ	GTEX-11DXX	Stomach	Stomach	Used	Used	Used
GTEX-11DXX-0226-SM-5P9HL	GTEX-11DXX	Thyroid	Thyroid	Used	Used	Used
GTEX-11DXX-1526-SM-5H115	GTEX-11DXX	Uterus	Uterus	Used	Used	Used
GTEX-11DXX-1726-SM-5H11T	GTEX-11DXX	Vagina	Vagina	Used	Used	Used
GTEX-11DXX-0005-SM-5NQ8B	GTEX-11DXX	Whole_Blood	Whole_Blood	Used	Used	Filtered
GTEX-11DXY-0326-SM-5H12F	GTEX-11DXY	Adipose-Visceral_Omentum	Adipose	Used	Used	Used
GTEX-11DXY-1626-SM-5H12L	GTEX-11DXY	Adrenal_Gland	Adrenal_Gland	Used	Filtered	Used
GTEX-11DXY-1126-SM-5987W	GTEX-11DXY	Artery-Coronary	Artery	Used	Used	Used
GTEX-11DXY-3126-SM-5N9BT	GTEX-11DXY	Brain-Cerebellum	Brain	Used	Used	Used
GTEX-11DXY-3226-SM-5GIDE	GTEX-11DXY	Brain-Cortex	Brain	Used	Used	Used
GTEX-11DXY-0008-SM-5QGR4	GTEX-11DXY	Cells-Transformed_fibroblasts	Cells	Filtered	Used	Filtered
GTEX-11DXY-2026-SM-5N9CZ	GTEX-11DXY	Colon-Sigmoid	Colon	Used	Used	Used
GTEX-11DXY-1326-SM-5987Z	GTEX-11DXY	Esophagus-Gastroesophageal_Junction	Esophagus	Used	Used	Used
GTEX-11DXY-1426-SM-5N9CN	GTEX-11DXY	Esophagus-Mucosa	Esophagus	Used	Used	Filtered
GTEX-11DXY-1526-SM-5H129	GTEX-11DXY	Esophagus-Muscularis	Esophagus	Used	Used	Used
GTEX-11DXY-1026-SM-5987V	GTEX-11DXY	Heart-Atrial_Appendage	Heart	Used	Used	Used
GTEX-11DXY-0826-SM-5EGGR	GTEX-11DXY	Heart-Left_Ventricle	Heart	Filtered	Used	Filtered
GTEX-11DXY-0526-SM-5EGGQ	GTEX-11DXY	Liver	Liver	Used	Used	Used
GTEX-11DXY-2726-SM-5GID2	GTEX-11DXY	Muscle-Skeletal	Muscle	Used	Used	Used
GTEX-11DXY-3026-SM-5N9CB	GTEX-11DXY	Pituitary	Pituitary	Used	Used	Used
GTEX-11DXY-0126-SM-5H11Q	GTEX-11DXY	Skin-Not_Sun_Exposed_Suprapubic	Skin	Used	Used	Used
GTEX-11DXY-0226-SM-5H123	GTEX-11DXY	Testis	Testis	Used	Used	Used
GTEX-11DXY-0426-SM-5H12R	GTEX-11DXY	Thyroid	Thyroid	Used	Used	Used
GTEX-11DXY-0006-SM-5NQ8N	GTEX-11DXY	Whole_Blood	Whole_Blood	Used	Used	Filtered
GTEX-11DXZ-1426-SM-5H12A	GTEX-11DXZ	Adipose-Visceral_Omentum	Adipose	Used	Used	Used
GTEX-11DXZ-0226-SM-5EGGZ	GTEX-11DXZ	Adrenal_Gland	Adrenal_Gland	Used	Filtered	Used
GTEX-11DXZ-0426-SM-5987Y	GTEX-11DXZ	Artery-Aorta	Artery	Used	Used	Used
GTEX-11DXZ-0526-SM-5GU7J	GTEX-11DXZ	Artery-Coronary	Artery	Used	Used	Used
GTEX-11DXZ-2626-SM-59882	GTEX-11DXZ	Artery-Tibial	Artery	Used	Used	Used
GTEX-11DXZ-1926-SM-5GZZL	GTEX-11DXZ	Breast-Mammary_Tissue	Breast	Used	Used	Used
GTEX-11DXZ-1726-SM-5H12M	GTEX-11DXZ	Colon-Transverse	Colon	Used	Used	Used
GTEX-11DXZ-1026-SM-5N9D5	GTEX-11DXZ	Esophagus-Gastroesophageal_Junction	Esophagus	Used	Used	Used
GTEX-11DXZ-1226-SM-5H11L	GTEX-11DXZ	Esophagus-Mucosa	Esophagus	Used	Used	Filtered
GTEX-11DXZ-0326-SM-5EGH1	GTEX-11DXZ	Heart-Atrial_Appendage	Heart	Used	Used	Used
GTEX-11DXZ-0626-SM-5GU77	GTEX-11DXZ	Heart-Left_Ventricle	Heart	Used	Used	Used
GTEX-11DXZ-0126-SM-5EGGY	GTEX-11DXZ	Liver	Liver	Used	Used	Used
GTEX-11DXZ-0726-SM-5N9C4	GTEX-11DXZ	Lung	Lung	Used	Used	Used
GTEX-11DXZ-2426-SM-5N9DT	GTEX-11DXZ	Muscle-Skeletal	Muscle	Used	Used	Used
GTEX-11DXZ-2526-SM-5N9BG	GTEX-11DXZ	Nerve-Tibial	Nerve	Used	Used	Used
GTEX-11DXZ-1826-SM-5H12Y	GTEX-11DXZ	Prostate	Prostate	Used	Used	Used
GTEX-11DXZ-2026-SM-5987S	GTEX-11DXZ	Skin-Not_Sun_Exposed_Suprapubic	Skin	Used	Used	Used
GTEX-11DXZ-2326-SM-5EGGV	GTEX-11DXZ	Skin-Sun_Exposed_Lower_leg	Skin	Used	Used	Filtered
GTEX-11DXZ-1326-SM-5H11X	GTEX-11DXZ	Small_Intestine-Terminal_Ileum	Small_Intestine	Used	Used	Used
GTEX-11DXZ-2126-SM-59881	GTEX-11DXZ	Testis	Testis	Used	Used	Used
GTEX-11DXZ-0926-SM-5N9CG	GTEX-11DXZ	Thyroid	Thyroid	Used	Used	Used
GTEX-11DXZ-0006-SM-5LZZH	GTEX-11DXZ	Whole_Blood	Whole_Blood	Used	Used	Filtered
GTEX-11DYG-2026-SM-5EGGX	GTEX-11DYG	Adipose-Visceral_Omentum	Adipose	Used	Used	Used
GTEX-11DYG-1226-SM-5N9DC	GTEX-11DYG	Artery-Aorta	Artery	Used	Used	Used
GTEX-11DYG-0926-SM-5EGGW	GTEX-11DYG	Artery-Coronary	Artery	Used	Used	Used
GTEX-11DYG-2926-SM-5H132	GTEX-11DYG	Brain-Cerebellum	Brain	Used	Used	Used
GTEX-11DYG-0008-SM-5QGR5	GTEX-11DYG	Cells-Transformed_fibroblasts	Cells	Filtered	Used	Filtered
GTEX-11DYG-1926-SM-5H12I	GTEX-11DYG	Esophagus-Gastroesophageal_Junction	Esophagus	Used	Used	Used
GTEX-11DYG-1326-SM-5N9DO	GTEX-11DYG	Esophagus-Mucosa	Esophagus	Used	Used	Filtered
GTEX-11DYG-1426-SM-5A5JR	GTEX-11DYG	Esophagus-Muscularis	Esophagus	Used	Used	Used
GTEX-11DYG-1026-SM-5A5JQ	GTEX-11DYG	Heart-Atrial_Appendage	Heart	Used	Used	Used
GTEX-11DYG-0426-SM-5987J	GTEX-11DYG	Nerve-Tibial	Nerve	Used	Used	Used
GTEX-11DYG-3126-SM-5A5L6	GTEX-11DYG	Pituitary	Pituitary	Used	Used	Used
GTEX-11DYG-2526-SM-5N9BB	GTEX-11DYG	Prostate	Prostate	Filtered	Used	Filtered
GTEX-11DYG-1526-SM-5A5JS	GTEX-11DYG	Skin-Not_Sun_Exposed_Suprapubic	Skin	Used	Used	Used
GTEX-11DYG-0126-SM-59883	GTEX-11DYG	Skin-Sun_Exposed_Lower_leg	Skin	Used	Used	Filtered
GTEX-11DYG-0826-SM-5N9GH	GTEX-11DYG	Thyroid	Thyroid	Filtered	Used	Filtered
GTEX-11DYG-0006-SM-5NQB2	GTEX-11DYG	Whole_Blood	Whole_Blood	Filtered	Used	Filtered
GTEX-11DZ1-0226-SM-5A5KF	GTEX-11DZ1	Adipose-Subcutaneous	Adipose	Used	Used	Used
GTEX-11DZ1-2926-SM-5A5KI	GTEX-11DZ1	Brain-Cerebellum	Brain	Used	Used	Used
GTEX-11DZ1-0326-SM-5N9BN	GTEX-11DZ1	Breast-Mammary_Tissue	Breast	Used	Used	Used
GTEX-11DZ1-0008-SM-5QGR3	GTEX-11DZ1	Cells-Transformed_fibroblasts	Cells	Filtered	Used	Filtered
GTEX-11DZ1-2026-SM-5A5KG	GTEX-11DZ1	Esophagus-Mucosa	Esophagus	Used	Used	Filtered
GTEX-11DZ1-0426-SM-5H11A	GTEX-11DZ1	Lung	Lung	Used	Used	Used
GTEX-11DZ1-0926-SM-5EQ5R	GTEX-11DZ1	Muscle-Skeletal	Muscle	Used	Used	Used
GTEX-11DZ1-2426-SM-5GZZX	GTEX-11DZ1	Skin-Not_Sun_Exposed_Suprapubic	Skin	Used	Used	Used
GTEX-11DZ1-0126-SM-5985Q	GTEX-11DZ1	Skin-Sun_Exposed_Lower_leg	Skin	Used	Used	Filtered
GTEX-11DZ1-2726-SM-5A5KH	GTEX-11DZ1	Thyroid	Thyroid	Used	Used	Used
GTEX-11EI6-0226-SM-5EQ64	GTEX-11EI6	Adipose-Subcutaneous	Adipose	Used	Used	Used
GTEX-11EI6-0526-SM-5985S	GTEX-11EI6	Artery-Tibial	Artery	Used	Used	Used
GTEX-11EI6-2926-SM-5985U	GTEX-11EI6	Brain-Cerebellum	Brain	Used	Used	Used
GTEX-11EI6-3026-SM-5GZZO	GTEX-11EI6	Brain-Cortex	Brain	Used	Used	Used
GTEX-11EI6-0626-SM-5985T	GTEX-11EI6	Breast-Mammary_Tissue	Breast	Used	Used	Used
GTEX-11EI6-0008-SM-5QGR7	GTEX-11EI6	Cells-Transformed_fibroblasts	Cells	Filtered	Used	Filtered
GTEX-11EI6-2626-SM-5PNVT	GTEX-11EI6	Colon-Sigmoid	Colon	Used	Used	Used
GTEX-11EI6-1526-SM-5P9GL	GTEX-11EI6	Esophagus-Mucosa	Esophagus	Used	Used	Filtered
GTEX-11EI6-0826-SM-5985V	GTEX-11EI6	Lung	Lung	Used	Used	Used
GTEX-11EI6-0326-SM-5EQ6G	GTEX-11EI6	Muscle-Skeletal	Muscle	Used	Used	Used
GTEX-11EI6-0426-SM-5EQ43	GTEX-11EI6	Nerve-Tibial	Nerve	Used	Used	Used
GTEX-11EI6-3126-SM-5H111	GTEX-11EI6	Pituitary	Pituitary	Used	Used	Used
GTEX-11EI6-2826-SM-5H11D	GTEX-11EI6	Skin-Not_Sun_Exposed_Suprapubic	Skin	Used	Used	Used
GTEX-11EI6-0126-SM-5985R	GTEX-11EI6	Skin-Sun_Exposed_Lower_leg	Skin	Used	Used	Filtered
GTEX-11EI6-2426-SM-5PNVS	GTEX-11EI6	Stomach	Stomach	Used	Used	Used
GTEX-11EI6-2226-SM-5EGJM	GTEX-11EI6	Testis	Testis	Used	Used	Used
GTEX-11EI6-0726-SM-59866	GTEX-11EI6	Thyroid	Thyroid	Used	Used	Used
GTEX-11EI6-0005-SM-5N9GN	GTEX-11EI6	Whole_Blood	Whole_Blood	Filtered	Used	Filtered
GTEX-11EM3-2326-SM-5H12B	GTEX-11EM3	Adipose-Subcutaneous	Adipose	Used	Used	Used
GTEX-11EM3-1126-SM-5A5KM	GTEX-11EM3	Adipose-Visceral_Omentum	Adipose	Used	Used	Used
GTEX-11EM3-0326-SM-5A5KJ	GTEX-11EM3	Adrenal_Gland	Adrenal_Gland	Used	Filtered	Used
GTEX-11EM3-0226-SM-5985Y	GTEX-11EM3	Artery-Aorta	Artery	Used	Used	Used
GTEX-11EM3-0526-SM-5H12N	GTEX-11EM3	Artery-Coronary	Artery	Used	Used	Used
GTEX-11EM3-2226-SM-5H11Y	GTEX-11EM3	Artery-Tibial	Artery	Used	Used	Used
GTEX-11EM3-1326-SM-5N9C6	GTEX-11EM3	Breast-Mammary_Tissue	Breast	Used	Used	Used
GTEX-11EM3-0001-SM-5Q5BD	GTEX-11EM3	Cells-EBV-transformed_lymphocytes	Cells	Filtered	Used	Filtered
GTEX-11EM3-1626-SM-5N9CO	GTEX-11EM3	Colon-Sigmoid	Colon	Used	Used	Used
GTEX-11EM3-1526-SM-5A5KN	GTEX-11EM3	Colon-Transverse	Colon	Used	Used	Used
GTEX-11EM3-0926-SM-5A5KK	GTEX-11EM3	Esophagus-Gastroesophageal_Junction	Esophagus	Used	Used	Used
GTEX-11EM3-0826-SM-5N9CC	GTEX-11EM3	Esophagus-Mucosa	Esophagus	Used	Used	Filtered
GTEX-11EM3-0726-SM-5GZZM	GTEX-11EM3	Esophagus-Muscularis	Esophagus	Used	Used	Used
GTEX-11EM3-0426-SM-5N9BZ	GTEX-11EM3	Heart-Atrial_Appendage	Heart	Used	Used	Used
GTEX-11EM3-0626-SM-5H12Z	GTEX-11EM3	Heart-Left_Ventricle	Heart	Used	Used	Used
GTEX-11EM3-2126-SM-5H11M	GTEX-11EM3	Muscle-Skeletal	Muscle	Used	Used	Used
GTEX-11EM3-1726-SM-5N9D1	GTEX-11EM3	Ovary	Ovary	Filtered	Used	Filtered
GTEX-11EM3-1226-SM-5N9DD	GTEX-11EM3	Skin-Not_Sun_Exposed_Suprapubic	Skin	Used	Used	Used
GTEX-11EM3-2426-SM-59861	GTEX-11EM3	Skin-Sun_Exposed_Lower_leg	Skin	Used	Used	Filtered
GTEX-11EM3-1026-SM-5A5KL	GTEX-11EM3	Stomach	Stomach	Used	Used	Used
GTEX-11EM3-0126-SM-5985K	GTEX-11EM3	Thyroid	Thyroid	Used	Used	Used
GTEX-11EM3-1926-SM-5987U	GTEX-11EM3	Uterus	Uterus	Used	Used	Used
GTEX-11EM3-1826-SM-5A5KO	GTEX-11EM3	Vagina	Vagina	Used	Used	Used
GTEX-11EM3-0005-SM-5N9DK	GTEX-11EM3	Whole_Blood	Whole_Blood	Used	Used	Filtered
GTEX-11EMC-2826-SM-5PNY6	GTEX-11EMC	Adipose-Subcutaneous	Adipose	Used	Used	Used
GTEX-11EMC-0526-SM-5EGJN	GTEX-11EMC	Adrenal_Gland	Adrenal_Gland	Filtered	Filtered	Filtered
GTEX-11EMC-0926-SM-59863	GTEX-11EMC	Artery-Aorta	Artery	Used	Used	Used
GTEX-11EMC-3026-SM-5EQ4R	GTEX-11EMC	Artery-Tibial	Artery	Filtered	Used	Filtered
GTEX-11EMC-3326-SM-5P9JH	GTEX-11EMC	Brain-Cerebellum	Brain	Used	Used	Used
GTEX-11EMC-3226-SM-5EGKW	GTEX-11EMC	Brain-Cortex	Brain	Used	Used	Used
GTEX-11EMC-2026-SM-5A5JV	GTEX-11EMC	Breast-Mammary_Tissue	Breast	Used	Used	Used
GTEX-11EMC-0002-SM-5Q5DO	GTEX-11EMC	Cells-EBV-transformed_lymphocytes	Cells	Filtered	Used	Filtered
GTEX-11EMC-0008-SM-5Q5DR	GTEX-11EMC	Cells-Transformed_fibroblasts	Cells	Filtered	Used	Filtered
GTEX-11EMC-1426-SM-5N9E4	GTEX-11EMC	Colon-Sigmoid	Colon	Filtered	Used	Filtered
GTEX-11EMC-2226-SM-5A5JW	GTEX-11EMC	Esophagus-Mucosa	Esophagus	Used	Used	Filtered
GTEX-11EMC-0826-SM-59862	GTEX-11EMC	Heart-Atrial_Appendage	Heart	Used	Used	Used
GTEX-11EMC-0726-SM-5EGJO	GTEX-11EMC	Heart-Left_Ventricle	Heart	Used	Used	Used
GTEX-11EMC-0126-SM-5EGKV	GTEX-11EMC	Lung	Lung	Used	Used	Used
GTEX-11EMC-2526-SM-5PNVU	GTEX-11EMC	Minor_Salivary_Gland	Minor_Salivary_Gland	Used	Used	Used
GTEX-11EMC-2626-SM-59864	GTEX-11EMC	Muscle-Skeletal	Muscle	Used	Used	Used
GTEX-11EMC-1726-SM-5H11P	GTEX-11EMC	Ovary	Ovary	Used	Used	Used
GTEX-11EMC-3126-SM-5EGJP	GTEX-11EMC	Pituitary	Pituitary	Used	Used	Used
GTEX-11EMC-2926-SM-5EQ4F	GTEX-11EMC	Skin-Sun_Exposed_Lower_leg	Skin	Used	Used	Filtered
GTEX-11EMC-0226-SM-5EGLP	GTEX-11EMC	Thyroid	Thyroid	Used	Used	Used
GTEX-11EMC-1826-SM-5A5JT	GTEX-11EMC	Uterus	Uterus	Used	Used	Used
GTEX-11EMC-1926-SM-5A5JU	GTEX-11EMC	Vagina	Vagina	Used	Used	Used
GTEX-11EMC-0006-SM-5O9DN	GTEX-11EMC	Whole_Blood	Whole_Blood	Filtered	Used	Filtered
GTEX-11EQ8-0226-SM-5EQ5G	GTEX-11EQ8	Adipose-Subcutaneous	Adipose	Used	Filtered	Used
GTEX-11EQ8-0426-SM-5N9DP	GTEX-11EQ8	Artery-Tibial	Artery	Used	Filtered	Used
GTEX-11EQ8-0008-SM-5Q5DJ	GTEX-11EQ8	Cells-Transformed_fibroblasts	Cells	Filtered	Filtered	Filtered
GTEX-11EQ8-0526-SM-5N9BC	GTEX-11EQ8	Muscle-Skeletal	Muscle	Used	Filtered	Used
GTEX-11EQ8-0926-SM-5H12V	GTEX-11EQ8	Skin-Not_Sun_Exposed_Suprapubic	Skin	Used	Filtered	Used
GTEX-11EQ8-1426-SM-5EGJR	GTEX-11EQ8	Testis	Testis	Used	Filtered	Used
GTEX-11EQ8-0826-SM-5N9FG	GTEX-11EQ8	Thyroid	Thyroid	Filtered	Filtered	Filtered
GTEX-11EQ8-0006-SM-5P9HJ	GTEX-11EQ8	Whole_Blood	Whole_Blood	Filtered	Filtered	Filtered
GTEX-11EQ9-2526-SM-5HL66	GTEX-11EQ9	Adipose-Subcutaneous	Adipose	Used	Used	Used
GTEX-11EQ9-1126-SM-5987I	GTEX-11EQ9	Adipose-Visceral_Omentum	Adipose	Used	Used	Used
GTEX-11EQ9-0126-SM-5986I	GTEX-11EQ9	Adrenal_Gland	Adrenal_Gland	Used	Filtered	Used
GTEX-11EQ9-2226-SM-5987H	GTEX-11EQ9	Artery-Tibial	Artery	Used	Used	Used
GTEX-11EQ9-1826-SM-5Q5AJ	GTEX-11EQ9	Breast-Mammary_Tissue	Breast	Used	Used	Used
GTEX-11EQ9-0002-SM-5QGQ1	GTEX-11EQ9	Cells-EBV-transformed_lymphocytes	Cells	Filtered	Used	Filtered
GTEX-11EQ9-1526-SM-5PNY7	GTEX-11EQ9	Colon-Sigmoid	Colon	Filtered	Used	Filtered
GTEX-11EQ9-1426-SM-5987G	GTEX-11EQ9	Colon-Transverse	Colon	Used	Used	Used
GTEX-11EQ9-0926-SM-5HL6I	GTEX-11EQ9	Esophagus-Gastroesophageal_Junction	Esophagus	Used	Used	Used
GTEX-11EQ9-0726-SM-5A5K2	GTEX-11EQ9	Esophagus-Mucosa	Esophagus	Used	Used	Filtered
GTEX-11EQ9-0826-SM-5986Y	GTEX-11EQ9	Esophagus-Muscularis	Esophagus	Used	Used	Used
GTEX-11EQ9-0526-SM-5A5JZ	GTEX-11EQ9	Liver	Liver	Used	Used	Used
GTEX-11EQ9-0226-SM-5A5JX	GTEX-11EQ9	Lung	Lung	Used	Used	Used
GTEX-11EQ9-2026-SM-5P9JI	GTEX-11EQ9	Minor_Salivary_Gland	Minor_Salivary_Gland	Filtered	Used	Filtered
GTEX-11EQ9-2126-SM-5PNVW	GTEX-11EQ9	Muscle-Skeletal	Muscle	Used	Used	Used
GTEX-11EQ9-2326-SM-5HL5H	GTEX-11EQ9	Nerve-Tibial	Nerve	Used	Used	Used
GTEX-11EQ9-1026-SM-5H134	GTEX-11EQ9	Pancreas	Pancreas	Used	Used	Used
GTEX-11EQ9-1726-SM-5HL6U	GTEX-11EQ9	Prostate	Prostate	Used	Used	Used
GTEX-11EQ9-1626-SM-5PNY8	GTEX-11EQ9	Skin-Not_Sun_Exposed_Suprapubic	Skin	Used	Used	Used
GTEX-11EQ9-2426-SM-5HL5T	GTEX-11EQ9	Skin-Sun_Exposed_Lower_leg	Skin	Used	Used	Filtered
GTEX-11EQ9-1326-SM-5985X	GTEX-11EQ9	Small_Intestine-Terminal_Ileum	Small_Intestine	Used	Used	Used
GTEX-11EQ9-0426-SM-5A5JY	GTEX-11EQ9	Spleen	Spleen	Used	Used	Used
GTEX-11EQ9-1226-SM-5987E	GTEX-11EQ9	Stomach	Stomach	Used	Used	Used
GTEX-11EQ9-1926-SM-5PNVV	GTEX-11EQ9	Testis	Testis	Used	Used	Used
GTEX-11EQ9-0626-SM-5A5K1	GTEX-11EQ9	Thyroid	Thyroid	Used	Used	Used
GTEX-11GS4-2626-SM-5A5LD	GTEX-11GS4	Adipose-Subcutaneous	Adipose	Used	Used	Used
GTEX-11GS4-1026-SM-5N9DE	GTEX-11GS4	Adipose-Visceral_Omentum	Adipose	Used	Used	Used
GTEX-11GS4-0326-SM-5N9F7	GTEX-11GS4	Artery-Aorta	Artery	Filtered	Used	Filtered
GTEX-11GS4-0626-SM-5A5LC	GTEX-11GS4	Artery-Coronary	Artery	Used	Used	Used
GTEX-11GS4-2926-SM-5A5LF	GTEX-11GS4	Artery-Tibial	Artery	Used	Used	Used
GTEX-11GS4-3126-SM-5A5LH	GTEX-11GS4	Brain-Cortex	Brain	Used	Used	Used
GTEX-11GS4-2126-SM-5A5KR	GTEX-11GS4	Breast-Mammary_Tissue	Breast	Used	Used	Used
GTEX-11GS4-0008-SM-5QGRA	GTEX-11GS4	Cells-Transformed_fibroblasts	Cells	Filtered	Used	Filtered
GTEX-11GS4-1826-SM-5HL4T	GTEX-11GS4	Colon-Sigmoid	Colon	Used	Used	Used
GTEX-11GS4-1426-SM-5N9D2	GTEX-11GS4	Esophagus-Muscularis	Esophagus	Used	Used	Used
GTEX-11GS4-0426-SM-5N9CD	GTEX-11GS4	Heart-Atrial_Appendage	Heart	Used	Used	Used
GTEX-11GS4-0526-SM-5A5KQ	GTEX-11GS4	Heart-Left_Ventricle	Heart	Filtered	Used	Filtered
GTEX-11GS4-2326-SM-5A5KS	GTEX-11GS4	Kidney-Cortex	Kidney	Filtered	Used	Filtered
GTEX-11GS4-2526-SM-5A5KT	GTEX-11GS4	Muscle-Skeletal	Muscle	Used	Used	Used
GTEX-11GS4-2826-SM-5HL56	GTEX-11GS4	Nerve-Tibial	Nerve	Used	Used	Used
GTEX-11GS4-3026-SM-5A5LG	GTEX-11GS4	Pituitary	Pituitary	Used	Used	Used
GTEX-11GS4-0226-SM-5HL77	GTEX-11GS4	Skin-Not_Sun_Exposed_Suprapubic	Skin	Used	Used	Used
GTEX-11GS4-2726-SM-5A5LE	GTEX-11GS4	Skin-Sun_Exposed_Lower_leg	Skin	Used	Used	Filtered
GTEX-11GS4-2026-SM-5N9CP	GTEX-11GS4	Testis	Testis	Used	Used	Used
GTEX-11GS4-0826-SM-5986J	GTEX-11GS4	Thyroid	Thyroid	Used	Used	Used
GTEX-11GS4-0006-SM-5SI9M	GTEX-11GS4	Whole_Blood	Whole_Blood	Used	Used	Filtered
GTEX-11GSO-2326-SM-5A5LX	GTEX-11GSO	Adipose-Subcutaneous	Adipose	Used	Used	Used
GTEX-11GSO-0226-SM-5A5LV	GTEX-11GSO	Adipose-Visceral_Omentum	Adipose	Used	Used	Used
GTEX-11GSO-0011-R3b-SM-57WB2	GTEX-11GSO	Brain-Anterior_cingulate_cortex_BA24	Brain	Used	Used	Used
GTEX-11GSO-3026-SM-5Q5AL	GTEX-11GSO	Brain-Cerebellum	Brain	Used	Used	Used
GTEX-11GSO-2926-SM-5HL73	GTEX-11GSO	Brain-Cortex	Brain	Used	Used	Used
GTEX-11GSO-0011-R1b-SM-57WD3	GTEX-11GSO	Brain-Hippocampus	Brain	Used	Used	Used
GTEX-11GSO-0011-R2a-SM-57WDF	GTEX-11GSO	Brain-Substantia_nigra	Brain	Used	Used	Used
GTEX-11GSO-1926-SM-5A5K3	GTEX-11GSO	Breast-Mammary_Tissue	Breast	Used	Used	Used
GTEX-11GSO-2526-SM-5PNVX	GTEX-11GSO	Muscle-Skeletal	Muscle	Used	Used	Used
GTEX-11GSO-2626-SM-5Q5AK	GTEX-11GSO	Nerve-Tibial	Nerve	Used	Used	Used
GTEX-11GSO-2826-SM-5HL6Q	GTEX-11GSO	Pituitary	Pituitary	Used	Used	Used
GTEX-11GSO-2426-SM-5A5LY	GTEX-11GSO	Skin-Sun_Exposed_Lower_leg	Skin	Used	Used	Filtered
GTEX-11GSO-0626-SM-5A5LW	GTEX-11GSO	Thyroid	Thyroid	Used	Used	Used
GTEX-11GSO-0005-SM-5O9CA	GTEX-11GSO	Whole_Blood	Whole_Blood	Filtered	Used	Filtered
GTEX-11GSP-0326-SM-5A5KW	GTEX-11GSP	Adrenal_Gland	Adrenal_Gland	Used	Filtered	Used
GTEX-11GSP-1126-SM-5A5LM	GTEX-11GSP	Artery-Aorta	Artery	Used	Used	Used
GTEX-11GSP-2926-SM-5N9C2	GTEX-11GSP	Artery-Tibial	Artery	Used	Used	Used
GTEX-11GSP-0011-R5a-SM-57WBE	GTEX-11GSP	Brain-Caudate_basal_ganglia	Brain	Used	Used	Used
GTEX-11GSP-0011-R11b-SM-5NQ7V	GTEX-11GSP	Brain-Cerebellar_Hemisphere	Brain	Used	Used	Used
GTEX-11GSP-3126-SM-5A5LL	GTEX-11GSP	Brain-Cerebellum	Brain	Used	Used	Used
GTEX-11GSP-3226-SM-5986O	GTEX-11GSP	Brain-Cortex	Brain	Used	Used	Used
GTEX-11GSP-0011-R10a-SM-5NQ7J	GTEX-11GSP	Brain-Frontal_Cortex_BA9	Brain	Used	Used	Used
GTEX-11GSP-0011-R8b-SM-5NQ79	GTEX-11GSP	Brain-Hypothalamus	Brain	Used	Used	Used
GTEX-11GSP-0011-R6b-SM-57WBQ	GTEX-11GSP	Brain-Nucleus_accumbens_basal_ganglia	Brain	Used	Used	Used
GTEX-11GSP-0011-R7b-SM-57WC3	GTEX-11GSP	Brain-Putamen_basal_ganglia	Brain	Used	Used	Used
GTEX-11GSP-0011-R9b-SM-5NQ77	GTEX-11GSP	Brain-Spinal_cord_cervical_c-1	Brain	Used	Used	Used
GTEX-11GSP-0008-SM-5Q5DM	GTEX-11GSP	Cells-Transformed_fibroblasts	Cells	Filtered	Used	Filtered
GTEX-11GSP-1626-SM-5986N	GTEX-11GSP	Colon-Transverse	Colon	Used	Used	Used
GTEX-11GSP-1826-SM-5N9DQ	GTEX-11GSP	Esophagus-Mucosa	Esophagus	Used	Used	Filtered
GTEX-11GSP-1726-SM-5A5LI	GTEX-11GSP	Esophagus-Muscularis	Esophagus	Used	Used	Used
GTEX-11GSP-1226-SM-5985M	GTEX-11GSP	Heart-Atrial_Appendage	Heart	Used	Used	Used
GTEX-11GSP-1326-SM-5A5KY	GTEX-11GSP	Heart-Left_Ventricle	Heart	Filtered	Used	Filtered
GTEX-11GSP-0626-SM-5986T	GTEX-11GSP	Liver	Liver	Used	Used	Used
GTEX-11GSP-0726-SM-5986L	GTEX-11GSP	Lung	Lung	Used	Used	Used
GTEX-11GSP-2726-SM-5A5LJ	GTEX-11GSP	Muscle-Skeletal	Muscle	Used	Used	Used
GTEX-11GSP-2826-SM-5A5LK	GTEX-11GSP	Nerve-Tibial	Nerve	Used	Used	Used
GTEX-11GSP-0226-SM-5A5KV	GTEX-11GSP	Ovary	Ovary	Used	Used	Used
GTEX-11GSP-0426-SM-5A5KX	GTEX-11GSP	Pancreas	Pancreas	Filtered	Used	Filtered
GTEX-11GSP-3026-SM-5N9CE	GTEX-11GSP	Pituitary	Pituitary	Used	Used	Used
GTEX-11GSP-2326-SM-5HL63	GTEX-11GSP	Skin-Not_Sun_Exposed_Suprapubic	Skin	Used	Used	Used
GTEX-11GSP-2526-SM-5N9BP	GTEX-11GSP	Skin-Sun_Exposed_Lower_leg	Skin	Used	Used	Filtered
GTEX-11GSP-2126-SM-5HL5E	GTEX-11GSP	Stomach	Stomach	Used	Used	Used
GTEX-11GSP-2426-SM-5N9BD	GTEX-11GSP	Uterus	Uterus	Used	Used	Used
GTEX-11GSP-2226-SM-5HL5Q	GTEX-11GSP	Vagina	Vagina	Used	Used	Used
GTEX-11GSP-0006-SM-5N9EL	GTEX-11GSP	Whole_Blood	Whole_Blood	Filtered	Used	Filtered
GTEX-11I78-2626-SM-5Q5AI	GTEX-11I78	Adipose-Subcutaneous	Adipose	Used	Used	Used
GTEX-11I78-0226-SM-5HL6R	GTEX-11I78	Adipose-Visceral_Omentum	Adipose	Used	Used	Used
GTEX-11I78-1826-SM-5A5M4	GTEX-11I78	Adrenal_Gland	Adrenal_Gland	Used	Filtered	Used
GTEX-11I78-0726-SM-5A5M1	GTEX-11I78	Artery-Aorta	Artery	Used	Used	Used
GTEX-11I78-1026-SM-5HL74	GTEX-11I78	Artery-Coronary	Artery	Used	Used	Used
GTEX-11I78-2326-SM-5Q5AH	GTEX-11I78	Artery-Tibial	Artery	Used	Used	Used
GTEX-11I78-2226-SM-5PNYA	GTEX-11I78	Breast-Mammary_Tissue	Breast	Used	Used	Used
GTEX-11I78-0001-SM-5Q5BE	GTEX-11I78	Cells-EBV-transformed_lymphocytes	Cells	Filtered	Used	Filtered
GTEX-11I78-0008-SM-5Q5DI	GTEX-11I78	Cells-Transformed_fibroblasts	Cells	Filtered	Used	Filtered
GTEX-11I78-1326-SM-5PNY9	GTEX-11I78	Colon-Sigmoid	Colon	Used	Used	Used
GTEX-11I78-1226-SM-5A5K6	GTEX-11I78	Colon-Transverse	Colon	Used	Used	Used
GTEX-11I78-1526-SM-5A5K7	GTEX-11I78	Esophagus-Mucosa	Esophagus	Used	Used	Filtered
GTEX-11I78-1426-SM-5PNVY	GTEX-11I78	Esophagus-Muscularis	Esophagus	Used	Used	Used
GTEX-11I78-0826-SM-5A5K4	GTEX-11I78	Heart-Left_Ventricle	Heart	Used	Used	Used
GTEX-11I78-0126-SM-5HL6F	GTEX-11I78	Lung	Lung	Used	Used	Used
GTEX-11I78-2426-SM-5A5K9	GTEX-11I78	Muscle-Skeletal	Muscle	Used	Used	Used
GTEX-11I78-1926-SM-59878	GTEX-11I78	Ovary	Ovary	Used	Used	Used
GTEX-11I78-0626-SM-5A5LZ	GTEX-11I78	Pancreas	Pancreas	Used	Used	Used
GTEX-11I78-1126-SM-5A5K5	GTEX-11I78	Small_Intestine-Terminal_Ileum	Small_Intestine	Used	Used	Used
GTEX-11I78-1726-SM-5A5M3	GTEX-11I78	Stomach	Stomach	Used	Used	Used
GTEX-11I78-0526-SM-5986A	GTEX-11I78	Thyroid	Thyroid	Used	Used	Used
GTEX-11I78-2126-SM-5A5K8	GTEX-11I78	Uterus	Uterus	Used	Used	Used
GTEX-11I78-2026-SM-5987C	GTEX-11I78	Vagina	Vagina	Used	Used	Used
GTEX-11I78-0005-SM-5N9GB	GTEX-11I78	Whole_Blood	Whole_Blood	Used	Used	Filtered
GTEX-11LCK-1126-SM-5A5KC	GTEX-11LCK	Adipose-Subcutaneous	Adipose	Used	Used	Used
GTEX-11LCK-0326-SM-5A5M7	GTEX-11LCK	Adipose-Visceral_Omentum	Adipose	Used	Used	Used
GTEX-11LCK-0726-SM-5PNYC	GTEX-11LCK	Artery-Aorta	Artery	Used	Used	Used
GTEX-11LCK-1426-SM-5HL5R	GTEX-11LCK	Artery-Tibial	Artery	Used	Used	Used
GTEX-11LCK-2426-SM-5HL5F	GTEX-11LCK	Breast-Mammary_Tissue	Breast	Used	Used	Used
GTEX-11LCK-0008-SM-5Q5BB	GTEX-11LCK	Cells-Transformed_fibroblasts	Cells	Filtered	Used	Filtered
GTEX-11LCK-2026-SM-5A5MA	GTEX-11LCK	Colon-Transverse	Colon	Used	Used	Used
GTEX-11LCK-1526-SM-5HL64	GTEX-11LCK	Esophagus-Gastroesophageal_Junction	Esophagus	Used	Used	Used
GTEX-11LCK-1726-SM-5S2OQ	GTEX-11LCK	Esophagus-Mucosa	Esophagus	Used	Used	Filtered
GTEX-11LCK-1626-SM-5PNYB	GTEX-11LCK	Esophagus-Muscularis	Esophagus	Used	Used	Used
GTEX-11LCK-0826-SM-5PNYD	GTEX-11LCK	Heart-Atrial_Appendage	Heart	Used	Used	Used
GTEX-11LCK-0926-SM-5A5KA	GTEX-11LCK	Heart-Left_Ventricle	Heart	Used	Used	Used
GTEX-11LCK-0426-SM-5A5M8	GTEX-11LCK	Lung	Lung	Used	Used	Used
GTEX-11LCK-1226-SM-5Q5AM	GTEX-11LCK	Muscle-Skeletal	Muscle	Used	Used	Used
GTEX-11LCK-1326-SM-5Q5AN	GTEX-11LCK	Nerve-Tibial	Nerve	Used	Used	Used
GTEX-11LCK-0226-SM-5A5M6	GTEX-11LCK	Pancreas	Pancreas	Used	Used	Used
GTEX-11LCK-2226-SM-5HL4Q	GTEX-11LCK	Skin-Not_Sun_Exposed_Suprapubic	Skin	Used	Used	Used
GTEX-11LCK-1026-SM-5A5KB	GTEX-11LCK	Skin-Sun_Exposed_Lower_leg	Skin	Used	Used	Filtered
GTEX-11LCK-1926-SM-5A5KE	GTEX-11LCK	Small_Intestine-Terminal_Ileum	Small_Intestine	Used	Used	Used
GTEX-11LCK-0126-SM-5A5M5	GTEX-11LCK	Spleen	Spleen	Used	Used	Used
GTEX-11LCK-2326-SM-5HL53	GTEX-11LCK	Testis	Testis	Used	Used	Used
GTEX-11LCK-0526-SM-5A5M9	GTEX-11LCK	Thyroid	Thyroid	Used	Used	Used
GTEX-11LCK-0005-SM-5O98U	GTEX-11LCK	Whole_Blood	Whole_Blood	Used	Used	Filtered
GTEX-11NUK-2026-SM-5PNVZ	GTEX-11NUK	Adipose-Visceral_Omentum	Adipose	Filtered	Used	Filtered
GTEX-11NUK-0726-SM-5A5ME	GTEX-11NUK	Artery-Aorta	Artery	Filtered	Used	Filtered
GTEX-11NUK-0526-SM-5A5L5	GTEX-11NUK	Artery-Tibial	Artery	Filtered	Used	Filtered
GTEX-11NUK-3026-SM-5986K	GTEX-11NUK	Brain-Cerebellum	Brain	Filtered	Used	Filtered
GTEX-11NUK-2926-SM-5A5MD	GTEX-11NUK	Brain-Cortex	Brain	Filtered	Used	Filtered
GTEX-11NUK-0008-SM-5Q5B9	GTEX-11NUK	Cells-Transformed_fibroblasts	Cells	Filtered	Used	Filtered
GTEX-11NUK-1726-SM-5A5L2	GTEX-11NUK	Esophagus-Gastroesophageal_Junction	Esophagus	Filtered	Used	Filtered
GTEX-11NUK-1326-SM-5P9GN	GTEX-11NUK	Esophagus-Mucosa	Esophagus	Filtered	Used	Filtered
GTEX-11NUK-0926-SM-5HL57	GTEX-11NUK	Heart-Atrial_Appendage	Heart	Filtered	Used	Filtered
GTEX-11NUK-1226-SM-5P9GM	GTEX-11NUK	Liver	Liver	Filtered	Used	Filtered
GTEX-11NUK-0826-SM-5HL4U	GTEX-11NUK	Lung	Lung	Filtered	Used	Filtered
GTEX-11NUK-0226-SM-5A5L4	GTEX-11NUK	Muscle-Skeletal	Muscle	Filtered	Used	Filtered
GTEX-11NUK-0426-SM-5HL5V	GTEX-11NUK	Nerve-Tibial	Nerve	Filtered	Used	Filtered
GTEX-11NUK-3126-SM-5986M	GTEX-11NUK	Pituitary	Pituitary	Filtered	Used	Filtered
GTEX-11NUK-2726-SM-5A5MC	GTEX-11NUK	Skin-Not_Sun_Exposed_Suprapubic	Skin	Filtered	Used	Filtered
GTEX-11NUK-0126-SM-5A5L3	GTEX-11NUK	Skin-Sun_Exposed_Lower_leg	Skin	Filtered	Used	Filtered
GTEX-11NUK-2426-SM-5BC4U	GTEX-11NUK	Stomach	Stomach	Filtered	Used	Filtered
GTEX-11NUK-2626-SM-5A5MB	GTEX-11NUK	Testis	Testis	Filtered	Used	Filtered
GTEX-11NUK-1026-SM-5HL5J	GTEX-11NUK	Thyroid	Thyroid	Filtered	Used	Filtered
GTEX-11NUK-0005-SM-5MR5F	GTEX-11NUK	Whole_Blood	Whole_Blood	Filtered	Used	Filtered
GTEX-11NV4-1426-SM-5BC4W	GTEX-11NV4	Adipose-Visceral_Omentum	Adipose	Used	Used	Used
GTEX-11NV4-0526-SM-5N9BF	GTEX-11NV4	Artery-Tibial	Artery	Used	Used	Used
GTEX-11NV4-0011-R5a-SM-5NQ88	GTEX-11NV4	Brain-Caudate_basal_ganglia	Brain	Used	Used	Used
GTEX-11NV4-2226-SM-5BC4T	GTEX-11NV4	Brain-Cerebellum	Brain	Used	Used	Used
GTEX-11NV4-2126-SM-5N9DS	GTEX-11NV4	Brain-Cortex	Brain	Used	Used	Used
GTEX-11NV4-0011-R6a-SM-57WD5	GTEX-11NV4	Brain-Nucleus_accumbens_basal_ganglia	Brain	Used	Used	Used
GTEX-11NV4-0011-R7a-SM-57WDH	GTEX-11NV4	Brain-Putamen_basal_ganglia	Brain	Used	Used	Used
GTEX-11NV4-2026-SM-5N9DG	GTEX-11NV4	Breast-Mammary_Tissue	Breast	Used	Used	Used
GTEX-11NV4-0008-SM-5Q5BA	GTEX-11NV4	Cells-Transformed_fibroblasts	Cells	Filtered	Used	Filtered
GTEX-11NV4-0826-SM-5BC4S	GTEX-11NV4	Heart-Atrial_Appendage	Heart	Used	Used	Used
GTEX-11NV4-1326-SM-5HL6V	GTEX-11NV4	Liver	Liver	Used	Used	Used
GTEX-11NV4-1126-SM-5HL6J	GTEX-11NV4	Lung	Lung	Used	Used	Used
GTEX-11NV4-1926-SM-5N9D4	GTEX-11NV4	Minor_Salivary_Gland	Minor_Salivary_Gland	Used	Used	Used
GTEX-11NV4-0326-SM-5HL58	GTEX-11NV4	Muscle-Skeletal	Muscle	Used	Used	Used
GTEX-11NV4-2326-SM-5BC4X	GTEX-11NV4	Pituitary	Pituitary	Used	Used	Used
GTEX-11NV4-1726-SM-5N9FC	GTEX-11NV4	Testis	Testis	Filtered	Used	Filtered
GTEX-11NV4-0626-SM-5N9BR	GTEX-11NV4	Thyroid	Thyroid	Used	Used	Used
GTEX-11NV4-0005-SM-5N9EX	GTEX-11NV4	Whole_Blood	Whole_Blood	Filtered	Used	Filtered
GTEX-11P7K-2026-SM-5GU74	GTEX-11P7K	Adipose-Subcutaneous	Adipose	Used	Used	Used
GTEX-11P7K-0826-SM-5BC5F	GTEX-11P7K	Adipose-Visceral_Omentum	Adipose	Used	Used	Used
GTEX-11P7K-0126-SM-5986E	GTEX-11P7K	Adrenal_Gland	Adrenal_Gland	Used	Filtered	Used
GTEX-11P7K-2326-SM-5EGKZ	GTEX-11P7K	Artery-Tibial	Artery	Used	Used	Used
GTEX-11P7K-0726-SM-5EGKX	GTEX-11P7K	Breast-Mammary_Tissue	Breast	Used	Used	Used
GTEX-11P7K-0003-SM-5S2OU	GTEX-11P7K	Cells-EBV-transformed_lymphocytes	Cells	Filtered	Used	Filtered
GTEX-11P7K-0008-SM-5S2O5	GTEX-11P7K	Cells-Transformed_fibroblasts	Cells	Filtered	Used	Filtered
GTEX-11P7K-1826-SM-5HL5A	GTEX-11P7K	Colon-Sigmoid	Colon	Used	Used	Used
GTEX-11P7K-1526-SM-5EGI7	GTEX-11P7K	Colon-Transverse	Colon	Filtered	Used	Filtered
GTEX-11P7K-1426-SM-5EGKY	GTEX-11P7K	Esophagus-Gastroesophageal_Junction	Esophagus	Used	Used	Used
GTEX-11P7K-1326-SM-5BC5G	GTEX-11P7K	Esophagus-Mucosa	Esophagus	Used	Used	Filtered
GTEX-11P7K-1226-SM-5HL4X	GTEX-11P7K	Esophagus-Muscularis	Esophagus	Used	Used	Used
GTEX-11P7K-0326-SM-59871	GTEX-11P7K	Lung	Lung	Used	Used	Used
GTEX-11P7K-1926-SM-5GU6R	GTEX-11P7K	Muscle-Skeletal	Muscle	Filtered	Used	Filtered
GTEX-11P7K-2226-SM-5GU56	GTEX-11P7K	Nerve-Tibial	Nerve	Used	Used	Used
GTEX-11P7K-0526-SM-5BC5I	GTEX-11P7K	Pancreas	Pancreas	Used	Used	Used
GTEX-11P7K-0626-SM-5985Z	GTEX-11P7K	Prostate	Prostate	Used	Used	Used
GTEX-11P7K-1126-SM-5HL4L	GTEX-11P7K	Skin-Not_Sun_Exposed_Suprapubic	Skin	Used	Used	Used
GTEX-11P7K-2126-SM-5GU7G	GTEX-11P7K	Skin-Sun_Exposed_Lower_leg	Skin	Used	Used	Filtered
GTEX-11P7K-1626-SM-5GU63	GTEX-11P7K	Small_Intestine-Terminal_Ileum	Small_Intestine	Used	Used	Used
GTEX-11P7K-0426-SM-5BC5H	GTEX-11P7K	Spleen	Spleen	Used	Used	Used
GTEX-11P7K-1726-SM-5GU6F	GTEX-11P7K	Stomach	Stomach	Used	Used	Used
GTEX-11P7K-1026-SM-5HL6Y	GTEX-11P7K	Testis	Testis	Used	Used	Used
GTEX-11P7K-0226-SM-5986Z	GTEX-11P7K	Thyroid	Thyroid	Used	Used	Used
GTEX-11P7K-0006-SM-5N9FM	GTEX-11P7K	Whole_Blood	Whole_Blood	Used	Used	Filtered
GTEX-11P81-2426-SM-5GU65	GTEX-11P81	Adipose-Subcutaneous	Adipose	Used	Used	Used
GTEX-11P81-0726-SM-5PNYH	GTEX-11P81	Adipose-Visceral_Omentum	Adipose	Used	Used	Used
GTEX-11P81-0326-SM-5HL6B	GTEX-11P81	Artery-Aorta	Artery	Used	Used	Used
GTEX-11P81-2726-SM-59876	GTEX-11P81	Artery-Tibial	Artery	Used	Used	Used
GTEX-11P81-1926-SM-5BC53	GTEX-11P81	Breast-Mammary_Tissue	Breast	Used	Used	Used
GTEX-11P81-0008-SM-5S2OT	GTEX-11P81	Cells-Transformed_fibroblasts	Cells	Filtered	Used	Filtered
GTEX-11P81-1426-SM-5P9JN	GTEX-11P81	Colon-Sigmoid	Colon	Used	Used	Used
GTEX-11P81-1126-SM-5GU5G	GTEX-11P81	Colon-Transverse	Colon	Used	Used	Used
GTEX-11P81-1026-SM-5GU54	GTEX-11P81	Esophagus-Gastroesophageal_Junction	Esophagus	Used	Used	Used
GTEX-11P81-0826-SM-5P9GR	GTEX-11P81	Esophagus-Mucosa	Esophagus	Filtered	Used	Filtered
GTEX-11P81-0926-SM-59874	GTEX-11P81	Esophagus-Muscularis	Esophagus	Used	Used	Used
GTEX-11P81-0526-SM-59873	GTEX-11P81	Heart-Atrial_Appendage	Heart	Used	Used	Used
GTEX-11P81-0226-SM-5HL5M	GTEX-11P81	Lung	Lung	Used	Used	Used
GTEX-11P81-2026-SM-5P9GT	GTEX-11P81	Minor_Salivary_Gland	Minor_Salivary_Gland	Used	Used	Used
GTEX-11P81-2526-SM-5GU6H	GTEX-11P81	Muscle-Skeletal	Muscle	Used	Used	Used
GTEX-11P81-2626-SM-5GU6T	GTEX-11P81	Nerve-Tibial	Nerve	Used	Used	Used
GTEX-11P81-1526-SM-5P9GS	GTEX-11P81	Ovary	Ovary	Filtered	Used	Filtered
GTEX-11P81-2226-SM-5PNYI	GTEX-11P81	Skin-Not_Sun_Exposed_Suprapubic	Skin	Used	Used	Used
GTEX-11P81-2326-SM-59875	GTEX-11P81	Skin-Sun_Exposed_Lower_leg	Skin	Used	Used	Filtered
GTEX-11P81-1326-SM-5GU5S	GTEX-11P81	Spleen	Spleen	Used	Used	Used
GTEX-11P81-0126-SM-5HL5Y	GTEX-11P81	Thyroid	Thyroid	Used	Used	Used
GTEX-11P81-1626-SM-5BC52	GTEX-11P81	Uterus	Uterus	Used	Used	Used
GTEX-11P81-2126-SM-5HL6N	GTEX-11P81	Vagina	Vagina	Used	Used	Used
GTEX-11P81-0006-SM-5NQ7A	GTEX-11P81	Whole_Blood	Whole_Blood	Used	Used	Filtered
GTEX-11P82-1726-SM-5Q5AT	GTEX-11P82	Adipose-Subcutaneous	Adipose	Used	Used	Used
GTEX-11P82-0326-SM-5HL51	GTEX-11P82	Adipose-Visceral_Omentum	Adipose	Used	Used	Used
GTEX-11P82-0126-SM-5HL72	GTEX-11P82	Artery-Aorta	Artery	Used	Used	Used
GTEX-11P82-1326-SM-5HL62	GTEX-11P82	Breast-Mammary_Tissue	Breast	Used	Used	Used
GTEX-11P82-0008-SM-5S2MS	GTEX-11P82	Cells-Transformed_fibroblasts	Cells	Filtered	Used	Filtered
GTEX-11P82-1026-SM-5BC5J	GTEX-11P82	Colon-Transverse	Colon	Used	Used	Used
GTEX-11P82-0426-SM-5HL5D	GTEX-11P82	Esophagus-Gastroesophageal_Junction	Esophagus	Used	Used	Used
GTEX-11P82-0526-SM-5986P	GTEX-11P82	Esophagus-Mucosa	Esophagus	Used	Used	Filtered
GTEX-11P82-0626-SM-5PNYK	GTEX-11P82	Esophagus-Muscularis	Esophagus	Used	Used	Used
GTEX-11P82-0926-SM-5986X	GTEX-11P82	Minor_Salivary_Gland	Minor_Salivary_Gland	Used	Used	Used
GTEX-11P82-1826-SM-5PNYJ	GTEX-11P82	Muscle-Skeletal	Muscle	Used	Used	Used
GTEX-11P82-1926-SM-5Q5AU	GTEX-11P82	Nerve-Tibial	Nerve	Filtered	Used	Filtered
GTEX-11P82-1126-SM-5BC5K	GTEX-11P82	Prostate	Prostate	Used	Used	Used
GTEX-11P82-1426-SM-5BC5L	GTEX-11P82	Skin-Not_Sun_Exposed_Suprapubic	Skin	Used	Used	Used
GTEX-11P82-1626-SM-59879	GTEX-11P82	Skin-Sun_Exposed_Lower_leg	Skin	Used	Used	Filtered
GTEX-11P82-0826-SM-5P9GU	GTEX-11P82	Small_Intestine-Terminal_Ileum	Small_Intestine	Filtered	Used	Filtered
GTEX-11P82-0726-SM-5PNYL	GTEX-11P82	Stomach	Stomach	Used	Used	Used
GTEX-11P82-1526-SM-5BC5M	GTEX-11P82	Testis	Testis	Used	Used	Used
GTEX-11P82-0226-SM-5HL4O	GTEX-11P82	Thyroid	Thyroid	Used	Used	Used
GTEX-11P82-0006-SM-5N9FY	GTEX-11P82	Whole_Blood	Whole_Blood	Used	Used	Filtered
GTEX-11PRG-0626-SM-5BC56	GTEX-11PRG	Adipose-Subcutaneous	Adipose	Used	Used	Used
GTEX-11PRG-1526-SM-5HL6Z	GTEX-11PRG	Adipose-Visceral_Omentum	Adipose	Used	Used	Used
GTEX-11PRG-2826-SM-5BC54	GTEX-11PRG	Brain-Cerebellum	Brain	Used	Used	Used
GTEX-11PRG-2926-SM-5987A	GTEX-11PRG	Brain-Cortex	Brain	Used	Used	Used
GTEX-11PRG-0011-R2a-SM-69LQ5	GTEX-11PRG	Brain-Substantia_nigra	Brain	Filtered	Used	Filtered
GTEX-11PRG-0826-SM-5EQ6A	GTEX-11PRG	Breast-Mammary_Tissue	Breast	Used	Used	Used
GTEX-11PRG-0008-SM-5S2N5	GTEX-11PRG	Cells-Transformed_fibroblasts	Cells	Filtered	Used	Filtered
GTEX-11PRG-2026-SM-5GU5F	GTEX-11PRG	Colon-Sigmoid	Colon	Used	Used	Used
GTEX-11PRG-0926-SM-5EGI8	GTEX-11PRG	Lung	Lung	Used	Used	Used
GTEX-11PRG-0326-SM-5GU53	GTEX-11PRG	Muscle-Skeletal	Muscle	Used	Used	Used
GTEX-11PRG-0126-SM-5BC55	GTEX-11PRG	Nerve-Tibial	Nerve	Used	Used	Used
GTEX-11PRG-0726-SM-5EGL1	GTEX-11PRG	Skin-Not_Sun_Exposed_Suprapubic	Skin	Used	Used	Used
GTEX-11PRG-0005-SM-5NQ6X	GTEX-11PRG	Whole_Blood	Whole_Blood	Filtered	Used	Filtered
GTEX-11TT1-2426-SM-5EQMK	GTEX-11TT1	Adipose-Subcutaneous	Adipose	Used	Used	Used
GTEX-11TT1-1926-SM-5PNYN	GTEX-11TT1	Adipose-Visceral_Omentum	Adipose	Used	Used	Used
GTEX-11TT1-0126-SM-5LUAA	GTEX-11TT1	Adrenal_Gland	Adrenal_Gland	Filtered	Filtered	Filtered
GTEX-11TT1-1226-SM-5Q5AV	GTEX-11TT1	Artery-Aorta	Artery	Used	Used	Used
GTEX-11TT1-1526-SM-5EQKU	GTEX-11TT1	Artery-Coronary	Artery	Used	Used	Used
GTEX-11TT1-2726-SM-5LU8L	GTEX-11TT1	Artery-Tibial	Artery	Used	Used	Used
GTEX-11TT1-2126-SM-5GU5Y	GTEX-11TT1	Breast-Mammary_Tissue	Breast	Used	Used	Used
GTEX-11TT1-0004-SM-5S2NT	GTEX-11TT1	Cells-EBV-transformed_lymphocytes	Cells	Filtered	Used	Filtered
GTEX-11TT1-0008-SM-5S2P8	GTEX-11TT1	Cells-Transformed_fibroblasts	Cells	Filtered	Used	Filtered
GTEX-11TT1-0926-SM-5GU5M	GTEX-11TT1	Colon-Sigmoid	Colon	Filtered	Used	Filtered
GTEX-11TT1-1026-SM-5PNW7	GTEX-11TT1	Colon-Transverse	Colon	Used	Used	Used
GTEX-11TT1-0626-SM-5GU4X	GTEX-11TT1	Esophagus-Gastroesophageal_Junction	Esophagus	Used	Used	Used
GTEX-11TT1-0526-SM-5P9JO	GTEX-11TT1	Esophagus-Mucosa	Esophagus	Used	Used	Filtered
GTEX-11TT1-0426-SM-5EGI9	GTEX-11TT1	Esophagus-Muscularis	Esophagus	Filtered	Used	Filtered
GTEX-11TT1-1426-SM-5EGIA	GTEX-11TT1	Heart-Atrial_Appendage	Heart	Used	Used	Used
GTEX-11TT1-1326-SM-5PNYM	GTEX-11TT1	Heart-Left_Ventricle	Heart	Used	Used	Used
GTEX-11TT1-1726-SM-5EQLJ	GTEX-11TT1	Liver	Liver	Used	Used	Used
GTEX-11TT1-1626-SM-5EQL7	GTEX-11TT1	Lung	Lung	Used	Used	Used
GTEX-11TT1-2326-SM-5GU6N	GTEX-11TT1	Muscle-Skeletal	Muscle	Used	Used	Used
GTEX-11TT1-2626-SM-5EGL2	GTEX-11TT1	Nerve-Tibial	Nerve	Used	Used	Used
GTEX-11TT1-0326-SM-5LUAY	GTEX-11TT1	Pancreas	Pancreas	Used	Used	Used
GTEX-11TT1-2026-SM-5EQM8	GTEX-11TT1	Prostate	Prostate	Used	Used	Used
GTEX-11TT1-1826-SM-5EQLV	GTEX-11TT1	Skin-Not_Sun_Exposed_Suprapubic	Skin	Used	Used	Used
GTEX-11TT1-2526-SM-5EGIB	GTEX-11TT1	Skin-Sun_Exposed_Lower_leg	Skin	Used	Used	Filtered
GTEX-11TT1-0726-SM-5GU5A	GTEX-11TT1	Stomach	Stomach	Used	Used	Used
GTEX-11TT1-2226-SM-5GU6B	GTEX-11TT1	Testis	Testis	Used	Used	Used
GTEX-11TT1-1126-SM-5P9GV	GTEX-11TT1	Thyroid	Thyroid	Used	Used	Used
GTEX-11TT1-0005-SM-5NQ8Y	GTEX-11TT1	Whole_Blood	Whole_Blood	Used	Used	Filtered
GTEX-11TTK-0226-SM-5N9EC	GTEX-11TTK	Adipose-Subcutaneous	Adipose	Filtered	Used	Filtered
GTEX-11TTK-2826-SM-5GU5K	GTEX-11TTK	Brain-Cerebellum	Brain	Used	Used	Used
GTEX-11TTK-2926-SM-5PNYP	GTEX-11TTK	Brain-Cortex	Brain	Used	Used	Used
GTEX-11TTK-0008-SM-5S2RU	GTEX-11TTK	Cells-Transformed_fibroblasts	Cells	Filtered	Used	Filtered
GTEX-11TTK-2426-SM-5PNYO	GTEX-11TTK	Colon-Transverse	Colon	Used	Used	Used
GTEX-11TTK-1926-SM-5PNW8	GTEX-11TTK	Kidney-Cortex	Kidney	Filtered	Used	Filtered
GTEX-11TTK-0326-SM-5BC5N	GTEX-11TTK	Muscle-Skeletal	Muscle	Used	Used	Used
GTEX-11TTK-0426-SM-5EQLT	GTEX-11TTK	Nerve-Tibial	Nerve	Used	Used	Used
GTEX-11TTK-0126-SM-5987B	GTEX-11TTK	Skin-Sun_Exposed_Lower_leg	Skin	Used	Used	Filtered
GTEX-11TTK-0826-SM-5N9EG	GTEX-11TTK	Thyroid	Thyroid	Filtered	Used	Filtered
GTEX-11TTK-2726-SM-5GU58	GTEX-11TTK	Vagina	Vagina	Filtered	Used	Filtered
GTEX-11TTK-0005-SM-5O9BX	GTEX-11TTK	Whole_Blood	Whole_Blood	Filtered	Used	Filtered
GTEX-11TUW-2626-SM-5EQKZ	GTEX-11TUW	Adipose-Subcutaneous	Adipose	Used	Used	Used
GTEX-11TUW-0926-SM-5EQMW	GTEX-11TUW	Artery-Aorta	Artery	Used	Used	Used
GTEX-11TUW-2926-SM-5BC59	GTEX-11TUW	Artery-Tibial	Artery	Used	Used	Used
GTEX-11TUW-0011-R5b-SM-5BC6Q	GTEX-11TUW	Brain-Caudate_basal_ganglia	Brain	Filtered	Used	Filtered
GTEX-11TUW-1826-SM-5BC5D	GTEX-11TUW	Breast-Mammary_Tissue	Breast	Used	Used	Used
GTEX-11TUW-0008-SM-5SI6S	GTEX-11TUW	Cells-Transformed_fibroblasts	Cells	Filtered	Used	Filtered
GTEX-11TUW-2326-SM-5EQMO	GTEX-11TUW	Colon-Sigmoid	Colon	Used	Used	Used
GTEX-11TUW-2026-SM-5EQL8	GTEX-11TUW	Colon-Transverse	Colon	Used	Used	Used
GTEX-11TUW-1326-SM-5EQKV	GTEX-11TUW	Esophagus-Mucosa	Esophagus	Used	Used	Filtered
GTEX-11TUW-1226-SM-5GU7C	GTEX-11TUW	Esophagus-Muscularis	Esophagus	Used	Used	Used
GTEX-11TUW-1126-SM-5EQKJ	GTEX-11TUW	Heart-Atrial_Appendage	Heart	Used	Used	Used
GTEX-11TUW-1026-SM-5GU7D	GTEX-11TUW	Heart-Left_Ventricle	Heart	Used	Used	Used
GTEX-11TUW-1726-SM-5BC5C	GTEX-11TUW	Liver	Liver	Used	Used	Used
GTEX-11TUW-0526-SM-5LU9A	GTEX-11TUW	Lung	Lung	Used	Used	Used
GTEX-11TUW-2426-SM-5EQKB	GTEX-11TUW	Minor_Salivary_Gland	Minor_Salivary_Gland	Used	Used	Used
GTEX-11TUW-2526-SM-5EQKN	GTEX-11TUW	Muscle-Skeletal	Muscle	Used	Used	Used
GTEX-11TUW-3026-SM-5EGKM	GTEX-11TUW	Pituitary	Pituitary	Used	Used	Used
GTEX-11TUW-2126-SM-5GU7B	GTEX-11TUW	Prostate	Prostate	Used	Used	Used
GTEX-11TUW-0626-SM-5LU9M	GTEX-11TUW	Skin-Not_Sun_Exposed_Suprapubic	Skin	Used	Used	Used
GTEX-11TUW-2726-SM-5EQLC	GTEX-11TUW	Skin-Sun_Exposed_Lower_leg	Skin	Used	Used	Filtered
GTEX-11TUW-2226-SM-5EQL9	GTEX-11TUW	Testis	Testis	Used	Used	Used
GTEX-11TUW-0226-SM-5LU8X	GTEX-11TUW	Thyroid	Thyroid	Used	Used	Used
GTEX-11TUW-0006-SM-5LZW2	GTEX-11TUW	Whole_Blood	Whole_Blood	Used	Used	Filtered
GTEX-11UD1-0226-SM-5EQKL	GTEX-11UD1	Adipose-Subcutaneous	Adipose	Used	Filtered	Used
GTEX-11UD1-0011-R3a-SM-5BC6S	GTEX-11UD1	Brain-Anterior_cingulate_cortex_BA24	Brain	Used	Filtered	Used
GTEX-11UD1-0011-R5b-SM-5P9FP	GTEX-11UD1	Brain-Caudate_basal_ganglia	Brain	Filtered	Filtered	Filtered
GTEX-11UD1-0011-R1b-SM-5BC7D	GTEX-11UD1	Brain-Hippocampus	Brain	Used	Filtered	Used
GTEX-11UD1-0011-R2b-SM-5BC6O	GTEX-11UD1	Brain-Substantia_nigra	Brain	Used	Filtered	Used
GTEX-11UD1-0008-SM-5S2P6	GTEX-11UD1	Cells-Transformed_fibroblasts	Cells	Filtered	Filtered	Filtered
GTEX-11UD1-0326-SM-5EQKX	GTEX-11UD1	Muscle-Skeletal	Muscle	Used	Filtered	Used
GTEX-11UD1-0126-SM-5PNYG	GTEX-11UD1	Skin-Sun_Exposed_Lower_leg	Skin	Filtered	Filtered	Filtered
GTEX-11UD2-0126-SM-5EQL2	GTEX-11UD2	Adipose-Subcutaneous	Adipose	Used	Used	Used
GTEX-11UD2-0826-SM-5EQKS	GTEX-11UD2	Artery-Aorta	Artery	Used	Used	Used
GTEX-11UD2-1126-SM-5EQM6	GTEX-11UD2	Artery-Coronary	Artery	Used	Used	Used
GTEX-11UD2-0526-SM-5GU69	GTEX-11UD2	Artery-Tibial	Artery	Used	Used	Used
GTEX-11UD2-0008-SM-5S2P7	GTEX-11UD2	Cells-Transformed_fibroblasts	Cells	Filtered	Used	Filtered
GTEX-11UD2-1526-SM-5EQLQ	GTEX-11UD2	Esophagus-Gastroesophageal_Junction	Esophagus	Filtered	Used	Filtered
GTEX-11UD2-1226-SM-5EQMI	GTEX-11UD2	Esophagus-Muscularis	Esophagus	Used	Used	Used
GTEX-11UD2-0926-SM-5CVL6	GTEX-11UD2	Heart-Atrial_Appendage	Heart	Used	Used	Used
GTEX-11UD2-0726-SM-5EQ69	GTEX-11UD2	Lung	Lung	Used	Used	Used
GTEX-11UD2-0326-SM-5EQLE	GTEX-11UD2	Muscle-Skeletal	Muscle	Used	Used	Used
GTEX-11UD2-0426-SM-5EQ5W	GTEX-11UD2	Nerve-Tibial	Nerve	Used	Used	Used
GTEX-11UD2-2526-SM-5CVNU	GTEX-11UD2	Skin-Not_Sun_Exposed_Suprapubic	Skin	Used	Used	Used
GTEX-11UD2-0226-SM-5EQKY	GTEX-11UD2	Skin-Sun_Exposed_Lower_leg	Skin	Used	Used	Filtered
GTEX-11UD2-0626-SM-5GU6L	GTEX-11UD2	Thyroid	Thyroid	Used	Used	Used
GTEX-11UD2-0005-SM-5NQ9B	GTEX-11UD2	Whole_Blood	Whole_Blood	Used	Used	Filtered
GTEX-11VI4-1226-SM-5EQMP	GTEX-11VI4	Adipose-Visceral_Omentum	Adipose	Used	Used	Used
GTEX-11VI4-2026-SM-5CVLJ	GTEX-11VI4	Artery-Tibial	Artery	Used	Used	Used
GTEX-11VI4-0001-SM-5S2OI	GTEX-11VI4	Cells-EBV-transformed_lymphocytes	Cells	Filtered	Used	Filtered
GTEX-11VI4-1426-SM-5GU6O	GTEX-11VI4	Colon-Sigmoid	Colon	Used	Used	Used
GTEX-11VI4-1526-SM-5EQKC	GTEX-11VI4	Colon-Transverse	Colon	Used	Used	Used
GTEX-11VI4-0826-SM-5GU5N	GTEX-11VI4	Esophagus-Gastroesophageal_Junction	Esophagus	Used	Used	Used
GTEX-11VI4-0526-SM-5EQ48	GTEX-11VI4	Esophagus-Mucosa	Esophagus	Used	Used	Filtered
GTEX-11VI4-0626-SM-5EQLO	GTEX-11VI4	Esophagus-Muscularis	Esophagus	Used	Used	Used
GTEX-11VI4-1926-SM-5CVLI	GTEX-11VI4	Muscle-Skeletal	Muscle	Used	Used	Used
GTEX-11VI4-2126-SM-5EGI1	GTEX-11VI4	Nerve-Tibial	Nerve	Used	Used	Used
GTEX-11VI4-1026-SM-5EQM1	GTEX-11VI4	Ovary	Ovary	Used	Used	Used
GTEX-11VI4-0426-SM-5EGHZ	GTEX-11VI4	Pancreas	Pancreas	Used	Used	Used
GTEX-11VI4-1126-SM-5EQMD	GTEX-11VI4	Skin-Not_Sun_Exposed_Suprapubic	Skin	Used	Used	Used
GTEX-11VI4-1726-SM-5CVLH	GTEX-11VI4	Skin-Sun_Exposed_Lower_leg	Skin	Used	Used	Filtered
GTEX-11VI4-1626-SM-5EQKO	GTEX-11VI4	Small_Intestine-Terminal_Ileum	Small_Intestine	Used	Used	Used
GTEX-11VI4-0126-SM-5GU6Z	GTEX-11VI4	Spleen	Spleen	Used	Used	Used
GTEX-11VI4-0326-SM-5EQ6L	GTEX-11VI4	Stomach	Stomach	Used	Used	Used
GTEX-11VI4-0226-SM-5GU6C	GTEX-11VI4	Thyroid	Thyroid	Used	Used	Used
GTEX-11VI4-0726-SM-5GU5B	GTEX-11VI4	Vagina	Vagina	Used	Used	Used
GTEX-11VI4-0006-SM-5N9D8	GTEX-11VI4	Whole_Blood	Whole_Blood	Used	Used	Filtered
GTEX-11WQC-2426-SM-5EQKQ	GTEX-11WQC	Adipose-Subcutaneous	Adipose	Used	Used	Used
GTEX-11WQC-2726-SM-5CVLG	GTEX-11WQC	Artery-Tibial	Artery	Used	Used	Used
GTEX-11WQC-0011-R5a-SM-5BC74	GTEX-11WQC	Brain-Caudate_basal_ganglia	Brain	Filtered	Used	Filtered
GTEX-11WQC-0011-R11b-SM-57WD6	GTEX-11WQC	Brain-Cerebellar_Hemisphere	Brain	Used	Used	Used
GTEX-11WQC-0011-R10a-SM-57WCT	GTEX-11WQC	Brain-Frontal_Cortex_BA9	Brain	Used	Used	Used
GTEX-11WQC-0011-R8b-SM-57WCH	GTEX-11WQC	Brain-Hypothalamus	Brain	Used	Used	Used
GTEX-11WQC-0011-R6a-SM-5BC77	GTEX-11WQC	Brain-Nucleus_accumbens_basal_ganglia	Brain	Filtered	Used	Filtered
GTEX-11WQC-0011-R7b-SM-5BC7A	GTEX-11WQC	Brain-Putamen_basal_ganglia	Brain	Filtered	Used	Filtered
GTEX-11WQC-1726-SM-5GU4W	GTEX-11WQC	Breast-Mammary_Tissue	Breast	Used	Used	Used
GTEX-11WQC-0008-SM-5SI6R	GTEX-11WQC	Cells-Transformed_fibroblasts	Cells	Filtered	Used	Filtered
GTEX-11WQC-0726-SM-5EQMR	GTEX-11WQC	Liver	Liver	Used	Used	Used
GTEX-11WQC-0626-SM-5EQMF	GTEX-11WQC	Lung	Lung	Used	Used	Used
GTEX-11WQC-2626-SM-5CVLF	GTEX-11WQC	Muscle-Skeletal	Muscle	Used	Used	Used
GTEX-11WQC-2826-SM-5GU7A	GTEX-11WQC	Nerve-Tibial	Nerve	Used	Used	Used
GTEX-11WQC-1826-SM-5GU59	GTEX-11WQC	Skin-Not_Sun_Exposed_Suprapubic	Skin	Used	Used	Used
GTEX-11WQC-2526-SM-5CVLE	GTEX-11WQC	Skin-Sun_Exposed_Lower_leg	Skin	Used	Used	Filtered
GTEX-11WQC-2326-SM-5EQKE	GTEX-11WQC	Testis	Testis	Used	Used	Used
GTEX-11WQC-0006-SM-5LZVP	GTEX-11WQC	Whole_Blood	Whole_Blood	Used	Used	Filtered
GTEX-11WQK-1526-SM-5EGKN	GTEX-11WQK	Adipose-Visceral_Omentum	Adipose	Used	Used	Used
GTEX-11WQK-0326-SM-5EQL1	GTEX-11WQK	Artery-Aorta	Artery	Used	Used	Used
GTEX-11WQK-3026-SM-5EQL6	GTEX-11WQK	Brain-Cortex	Brain	Used	Used	Used
GTEX-11WQK-0011-R10a-SM-5BC6R	GTEX-11WQK	Brain-Frontal_Cortex_BA9	Brain	Used	Used	Used
GTEX-11WQK-0011-R8a-SM-5BC7C	GTEX-11WQK	Brain-Hypothalamus	Brain	Filtered	Used	Filtered
GTEX-11WQK-0011-R9b-SM-5BC6N	GTEX-11WQK	Brain-Spinal_cord_cervical_c-1	Brain	Used	Used	Used
GTEX-11WQK-2426-SM-5GU5C	GTEX-11WQK	Breast-Mammary_Tissue	Breast	Used	Used	Used
GTEX-11WQK-0008-SM-5SI6T	GTEX-11WQK	Cells-Transformed_fibroblasts	Cells	Filtered	Used	Filtered
GTEX-11WQK-2526-SM-5CVL8	GTEX-11WQK	Colon-Sigmoid	Colon	Used	Used	Used
GTEX-11WQK-2126-SM-5EQME	GTEX-11WQK	Colon-Transverse	Colon	Used	Used	Used
GTEX-11WQK-2226-SM-5CVL7	GTEX-11WQK	Esophagus-Gastroesophageal_Junction	Esophagus	Used	Used	Used
GTEX-11WQK-0226-SM-5EQLI	GTEX-11WQK	Heart-Atrial_Appendage	Heart	Used	Used	Used
GTEX-11WQK-1226-SM-5GU5Z	GTEX-11WQK	Lung	Lung	Used	Used	Used
GTEX-11WQK-2926-SM-5EQKT	GTEX-11WQK	Minor_Salivary_Gland	Minor_Salivary_Gland	Used	Used	Used
GTEX-11WQK-0726-SM-5GU71	GTEX-11WQK	Muscle-Skeletal	Muscle	Used	Used	Used
GTEX-11WQK-3226-SM-5EGI3	GTEX-11WQK	Pituitary	Pituitary	Used	Used	Used
GTEX-11WQK-2726-SM-5EQMU	GTEX-11WQK	Prostate	Prostate	Used	Used	Used
GTEX-11WQK-1026-SM-5EQLX	GTEX-11WQK	Skin-Not_Sun_Exposed_Suprapubic	Skin	Used	Used	Used
GTEX-11WQK-0526-SM-5EQLD	GTEX-11WQK	Skin-Sun_Exposed_Lower_leg	Skin	Used	Used	Filtered
GTEX-11WQK-2626-SM-5EQ4K	GTEX-11WQK	Stomach	Stomach	Used	Used	Used
GTEX-11WQK-0005-SM-5O9AV	GTEX-11WQK	Whole_Blood	Whole_Blood	Used	Used	Filtered
GTEX-11XUK-2126-SM-5EQLR	GTEX-11XUK	Adipose-Subcutaneous	Adipose	Used	Used	Used
GTEX-11XUK-1726-SM-5GU61	GTEX-11XUK	Adipose-Visceral_Omentum	Adipose	Used	Used	Used
GTEX-11XUK-0126-SM-5CVLK	GTEX-11XUK	Adrenal_Gland	Adrenal_Gland	Used	Filtered	Used
GTEX-11XUK-2426-SM-5GU72	GTEX-11XUK	Artery-Tibial	Artery	Used	Used	Used
GTEX-11XUK-0008-SM-5S2WD	GTEX-11XUK	Cells-Transformed_fibroblasts	Cells	Filtered	Used	Filtered
GTEX-11XUK-0926-SM-5EQL3	GTEX-11XUK	Esophagus-Gastroesophageal_Junction	Esophagus	Used	Used	Used
GTEX-11XUK-0826-SM-5GU6P	GTEX-11XUK	Esophagus-Mucosa	Esophagus	Used	Used	Filtered
GTEX-11XUK-0726-SM-5EQMX	GTEX-11XUK	Esophagus-Muscularis	Esophagus	Used	Used	Used
GTEX-11XUK-2226-SM-5CVLL	GTEX-11XUK	Muscle-Skeletal	Muscle	Used	Used	Used
GTEX-11XUK-2326-SM-5CVLM	GTEX-11XUK	Nerve-Tibial	Nerve	Used	Used	Used
GTEX-11XUK-1626-SM-5GU5O	GTEX-11XUK	Ovary	Ovary	Used	Used	Used
GTEX-11XUK-0626-SM-5N9ES	GTEX-11XUK	Pancreas	Pancreas	Filtered	Used	Filtered
GTEX-11XUK-2026-SM-5EQLF	GTEX-11XUK	Skin-Sun_Exposed_Lower_leg	Skin	Used	Used	Filtered
GTEX-11XUK-1426-SM-5EQMG	GTEX-11XUK	Small_Intestine-Terminal_Ileum	Small_Intestine	Used	Used	Used
GTEX-11XUK-0426-SM-5EQML	GTEX-11XUK	Spleen	Spleen	Used	Used	Used
GTEX-11XUK-0226-SM-5EQLW	GTEX-11XUK	Thyroid	Thyroid	Used	Used	Used
GTEX-11XUK-1326-SM-5EQM4	GTEX-11XUK	Vagina	Vagina	Used	Used	Used
GTEX-11XUK-0005-SM-5LU9F	GTEX-11XUK	Whole_Blood	Whole_Blood	Used	Used	Filtered
GTEX-11ZTS-0226-SM-5EQKD	GTEX-11ZTS	Adipose-Subcutaneous	Adipose	Used	Used	Used
GTEX-11ZTS-1326-SM-5EQMA	GTEX-11ZTS	Adipose-Visceral_Omentum	Adipose	Used	Used	Used
GTEX-11ZTS-0826-SM-5EQ49	GTEX-11ZTS	Artery-Aorta	Artery	Used	Used	Used
GTEX-11ZTS-1026-SM-5LU8O	GTEX-11ZTS	Artery-Coronary	Artery	Used	Used	Used
GTEX-11ZTS-0326-SM-5EQKP	GTEX-11ZTS	Artery-Tibial	Artery	Used	Used	Used
GTEX-11ZTS-0011-R3a-SM-5BC78	GTEX-11ZTS	Brain-Anterior_cingulate_cortex_BA24	Brain	Filtered	Used	Filtered
GTEX-11ZTS-3226-SM-5EGID	GTEX-11ZTS	Brain-Cerebellum	Brain	Used	Used	Used
GTEX-11ZTS-0011-R1a-SM-5BC71	GTEX-11ZTS	Brain-Hippocampus	Brain	Used	Used	Used
GTEX-11ZTS-0011-R8a-SM-57WDI	GTEX-11ZTS	Brain-Hypothalamus	Brain	Filtered	Used	Filtered
GTEX-11ZTS-0011-R2b-SM-5BC75	GTEX-11ZTS	Brain-Substantia_nigra	Brain	Used	Used	Used
GTEX-11ZTS-0008-SM-5S2VC	GTEX-11ZTS	Cells-Transformed_fibroblasts	Cells	Filtered	Used	Filtered
GTEX-11ZTS-1526-SM-5N9G7	GTEX-11ZTS	Colon-Sigmoid	Colon	Filtered	Used	Filtered
GTEX-11ZTS-2726-SM-5EQLU	GTEX-11ZTS	Esophagus-Gastroesophageal_Junction	Esophagus	Used	Used	Used
GTEX-11ZTS-2626-SM-5EGIC	GTEX-11ZTS	Esophagus-Mucosa	Esophagus	Used	Used	Filtered
GTEX-11ZTS-1426-SM-5EQMM	GTEX-11ZTS	Liver	Liver	Used	Used	Used
GTEX-11ZTS-1226-SM-5EQMQ	GTEX-11ZTS	Lung	Lung	Used	Used	Used
GTEX-11ZTS-3026-SM-5EQM7	GTEX-11ZTS	Minor_Salivary_Gland	Minor_Salivary_Gland	Used	Used	Used
GTEX-11ZTS-0526-SM-5CVL9	GTEX-11ZTS	Muscle-Skeletal	Muscle	Used	Used	Used
GTEX-11ZTS-1926-SM-5CVLA	GTEX-11ZTS	Ovary	Ovary	Used	Used	Used
GTEX-11ZTS-3326-SM-5LU9Y	GTEX-11ZTS	Pituitary	Pituitary	Used	Used	Used
GTEX-11ZTS-0126-SM-5EQ6M	GTEX-11ZTS	Skin-Sun_Exposed_Lower_leg	Skin	Used	Used	Filtered
GTEX-11ZTS-1126-SM-5LU9X	GTEX-11ZTS	Thyroid	Thyroid	Used	Used	Used
GTEX-11ZTS-2326-SM-5EQMY	GTEX-11ZTS	Uterus	Uterus	Used	Used	Used
GTEX-11ZTS-0005-SM-5NQ8A	GTEX-11ZTS	Whole_Blood	Whole_Blood	Used	Used	Filtered
GTEX-11ZTT-2526-SM-5EQM9	GTEX-11ZTT	Adipose-Subcutaneous	Adipose	Used	Used	Used
GTEX-11ZTT-0426-SM-5EQLK	GTEX-11ZTT	Artery-Coronary	Artery	Used	Used	Used
GTEX-11ZTT-2326-SM-5EQLG	GTEX-11ZTT	Breast-Mammary_Tissue	Breast	Used	Used	Used
GTEX-11ZTT-0002-SM-5S2PA	GTEX-11ZTT	Cells-EBV-transformed_lymphocytes	Cells	Filtered	Used	Filtered
GTEX-11ZTT-0008-SM-5S2TZ	GTEX-11ZTT	Cells-Transformed_fibroblasts	Cells	Filtered	Used	Filtered
GTEX-11ZTT-1626-SM-5EQKR	GTEX-11ZTT	Colon-Sigmoid	Colon	Used	Used	Used
GTEX-11ZTT-0926-SM-5EQMS	GTEX-11ZTT	Esophagus-Muscularis	Esophagus	Used	Used	Used
GTEX-11ZTT-0526-SM-5EQLA	GTEX-11ZTT	Heart-Atrial_Appendage	Heart	Used	Used	Used
GTEX-11ZTT-0626-SM-5EQLM	GTEX-11ZTT	Lung	Lung	Used	Used	Used
GTEX-11ZTT-2226-SM-5CVLP	GTEX-11ZTT	Minor_Salivary_Gland	Minor_Salivary_Gland	Used	Used	Used
GTEX-11ZTT-2626-SM-5EQKK	GTEX-11ZTT	Muscle-Skeletal	Muscle	Used	Used	Used
GTEX-11ZTT-1826-SM-5CVLN	GTEX-11ZTT	Ovary	Ovary	Used	Used	Used
GTEX-11ZTT-2126-SM-5CVLO	GTEX-11ZTT	Skin-Not_Sun_Exposed_Suprapubic	Skin	Used	Used	Used
GTEX-11ZTT-2426-SM-5EQLS	GTEX-11ZTT	Skin-Sun_Exposed_Lower_leg	Skin	Used	Used	Filtered
GTEX-11ZTT-1026-SM-5EQKF	GTEX-11ZTT	Thyroid	Thyroid	Used	Used	Used
GTEX-11ZTT-1726-SM-5EQL4	GTEX-11ZTT	Uterus	Uterus	Used	Used	Used
GTEX-11ZTT-0006-SM-5N9FX	GTEX-11ZTT	Whole_Blood	Whole_Blood	Used	Used	Filtered
GTEX-11ZUS-0726-SM-59886	GTEX-11ZUS	Adipose-Subcutaneous	Adipose	Used	Used	Used
GTEX-11ZUS-1826-SM-5FQTR	GTEX-11ZUS	Adipose-Visceral_Omentum	Adipose	Used	Used	Used
GTEX-11ZUS-0526-SM-59884	GTEX-11ZUS	Artery-Coronary	Artery	Used	Used	Used
GTEX-11ZUS-1326-SM-5FQUC	GTEX-11ZUS	Artery-Tibial	Artery	Used	Used	Used
GTEX-11ZUS-0011-R11b-SM-5BC7B	GTEX-11ZUS	Brain-Cerebellar_Hemisphere	Brain	Used	Used	Used
GTEX-11ZUS-2826-SM-5EQKW	GTEX-11ZUS	Brain-Cerebellum	Brain	Used	Used	Used
GTEX-11ZUS-2926-SM-5FQSL	GTEX-11ZUS	Brain-Cortex	Brain	Used	Used	Used
GTEX-11ZUS-0011-R10b-SM-5BC79	GTEX-11ZUS	Brain-Frontal_Cortex_BA9	Brain	Used	Used	Used
GTEX-11ZUS-0011-R8a-SM-5BC73	GTEX-11ZUS	Brain-Hypothalamus	Brain	Used	Used	Used
GTEX-11ZUS-0011-R9b-SM-5BC76	GTEX-11ZUS	Brain-Spinal_cord_cervical_c-1	Brain	Used	Used	Used
GTEX-11ZUS-0826-SM-5FQUY	GTEX-11ZUS	Breast-Mammary_Tissue	Breast	Used	Used	Used
GTEX-11ZUS-0008-SM-5S2UO	GTEX-11ZUS	Cells-Transformed_fibroblasts	Cells	Filtered	Used	Filtered
GTEX-11ZUS-0926-SM-5FQSY	GTEX-11ZUS	Esophagus-Muscularis	Esophagus	Used	Used	Used
GTEX-11ZUS-0326-SM-5EQ4W	GTEX-11ZUS	Heart-Atrial_Appendage	Heart	Used	Used	Used
GTEX-11ZUS-0226-SM-5FQT8	GTEX-11ZUS	Heart-Left_Ventricle	Heart	Used	Used	Used
GTEX-11ZUS-2526-SM-59872	GTEX-11ZUS	Liver	Liver	Used	Used	Used
GTEX-11ZUS-0126-SM-5EQM5	GTEX-11ZUS	Lung	Lung	Used	Used	Used
GTEX-11ZUS-1426-SM-5FQSP	GTEX-11ZUS	Muscle-Skeletal	Muscle	Used	Used	Used
GTEX-11ZUS-1226-SM-5FQU8	GTEX-11ZUS	Nerve-Tibial	Nerve	Used	Used	Used
GTEX-11ZUS-3026-SM-5EGI4	GTEX-11ZUS	Pituitary	Pituitary	Filtered	Used	Filtered
GTEX-11ZUS-2126-SM-5N9E6	GTEX-11ZUS	Prostate	Prostate	Filtered	Used	Filtered
GTEX-11ZUS-2626-SM-5FQUR	GTEX-11ZUS	Skin-Not_Sun_Exposed_Suprapubic	Skin	Used	Used	Used
GTEX-11ZUS-2726-SM-5FQUA	GTEX-11ZUS	Testis	Testis	Used	Used	Used
GTEX-11ZUS-0006-SM-5O9AJ	GTEX-11ZUS	Whole_Blood	Whole_Blood	Used	Used	Filtered
GTEX-11ZVC-2626-SM-5FQTA	GTEX-11ZVC	Adipose-Subcutaneous	Adipose	Used	Used	Used
GTEX-11ZVC-0326-SM-5CVLC	GTEX-11ZVC	Artery-Aorta	Artery	Used	Used	Used
GTEX-11ZVC-2926-SM-5986H	GTEX-11ZVC	Artery-Tibial	Artery	Used	Used	Used
GTEX-11ZVC-0011-R4a-SM-5BC6Z	GTEX-11ZVC	Brain-Amygdala	Brain	Filtered	Used	Filtered
GTEX-11ZVC-0011-R3a-SM-5BC6V	GTEX-11ZVC	Brain-Anterior_cingulate_cortex_BA24	Brain	Filtered	Used	Filtered
GTEX-11ZVC-3026-SM-59HJM	GTEX-11ZVC	Brain-Cerebellum	Brain	Used	Used	Used
GTEX-11ZVC-0011-R1b-SM-5BC6M	GTEX-11ZVC	Brain-Hippocampus	Brain	Filtered	Used	Filtered
GTEX-11ZVC-0011-R9a-SM-57WC5	GTEX-11ZVC	Brain-Spinal_cord_cervical_c-1	Brain	Used	Used	Used
GTEX-11ZVC-2126-SM-5EGJ1	GTEX-11ZVC	Colon-Transverse	Colon	Used	Used	Used
GTEX-11ZVC-0526-SM-5N9G1	GTEX-11ZVC	Heart-Atrial_Appendage	Heart	Filtered	Used	Filtered
GTEX-11ZVC-0426-SM-5CVLD	GTEX-11ZVC	Heart-Left_Ventricle	Heart	Filtered	Used	Filtered
GTEX-11ZVC-0726-SM-5FQT9	GTEX-11ZVC	Liver	Liver	Used	Used	Used
GTEX-11ZVC-0226-SM-731E8	GTEX-11ZVC	Lung	Lung	Used	Used	Used
GTEX-11ZVC-2726-SM-5FQSZ	GTEX-11ZVC	Muscle-Skeletal	Muscle	Used	Used	Used
GTEX-11ZVC-2826-SM-5FQTC	GTEX-11ZVC	Nerve-Tibial	Nerve	Used	Used	Used
GTEX-11ZVC-1426-SM-5EGGA	GTEX-11ZVC	Ovary	Ovary	Used	Used	Used
GTEX-11ZVC-3226-SM-5FQV1	GTEX-11ZVC	Pituitary	Pituitary	Used	Used	Used
GTEX-11ZVC-2526-SM-5FQTE	GTEX-11ZVC	Skin-Sun_Exposed_Lower_leg	Skin	Used	Used	Filtered
GTEX-11ZVC-0126-SM-5986G	GTEX-11ZVC	Thyroid	Thyroid	Used	Used	Used
GTEX-11ZVC-0006-SM-5N9GA	GTEX-11ZVC	Whole_Blood	Whole_Blood	Filtered	Used	Filtered
GTEX-1211K-2226-SM-5FQU6	GTEX-1211K	Adipose-Subcutaneous	Adipose	Filtered	Used	Filtered
GTEX-1211K-1226-SM-5EQ4N	GTEX-1211K	Adipose-Visceral_Omentum	Adipose	Used	Used	Used
GTEX-1211K-0126-SM-59HJE	GTEX-1211K	Adrenal_Gland	Adrenal_Gland	Used	Filtered	Used
GTEX-1211K-0326-SM-5FQT1	GTEX-1211K	Artery-Aorta	Artery	Used	Used	Used
GTEX-1211K-2426-SM-59HL8	GTEX-1211K	Artery-Tibial	Artery	Used	Used	Used
GTEX-1211K-1926-SM-5EQLB	GTEX-1211K	Breast-Mammary_Tissue	Breast	Used	Used	Used
GTEX-1211K-0001-SM-5S2P9	GTEX-1211K	Cells-EBV-transformed_lymphocytes	Cells	Filtered	Used	Filtered
GTEX-1211K-0008-SM-5S2W1	GTEX-1211K	Cells-Transformed_fibroblasts	Cells	Filtered	Used	Filtered
GTEX-1211K-1826-SM-5EGJ2	GTEX-1211K	Colon-Sigmoid	Colon	Used	Used	Used
GTEX-1211K-1726-SM-5FQUJ	GTEX-1211K	Colon-Transverse	Colon	Used	Used	Used
GTEX-1211K-1326-SM-5FQV2	GTEX-1211K	Esophagus-Gastroesophageal_Junction	Esophagus	Used	Used	Used
GTEX-1211K-0926-SM-5FQTL	GTEX-1211K	Esophagus-Mucosa	Esophagus	Used	Used	Filtered
GTEX-1211K-1026-SM-5EQ4B	GTEX-1211K	Esophagus-Muscularis	Esophagus	Used	Used	Used
GTEX-1211K-0226-SM-59HJY	GTEX-1211K	Heart-Atrial_Appendage	Heart	Used	Used	Used
GTEX-1211K-0626-SM-5FQUZ	GTEX-1211K	Heart-Left_Ventricle	Heart	Used	Used	Used
GTEX-1211K-0826-SM-5FQUP	GTEX-1211K	Lung	Lung	Used	Used	Used
GTEX-1211K-2126-SM-59HJZ	GTEX-1211K	Muscle-Skeletal	Muscle	Used	Used	Used
GTEX-1211K-2326-SM-5FQU7	GTEX-1211K	Nerve-Tibial	Nerve	Used	Used	Used
GTEX-1211K-1126-SM-5EGGB	GTEX-1211K	Pancreas	Pancreas	Used	Used	Used
GTEX-1211K-1526-SM-5FQU4	GTEX-1211K	Skin-Not_Sun_Exposed_Suprapubic	Skin	Used	Used	Used
GTEX-1211K-2026-SM-5EQ4Z	GTEX-1211K	Skin-Sun_Exposed_Lower_leg	Skin	Used	Used	Filtered
GTEX-1211K-0426-SM-5FQTP	GTEX-1211K	Spleen	Spleen	Used	Used	Used
GTEX-1211K-1426-SM-5FQTF	GTEX-1211K	Stomach	Stomach	Filtered	Used	Filtered
GTEX-1211K-0726-SM-5FQUW	GTEX-1211K	Thyroid	Thyroid	Used	Used	Used
GTEX-1211K-0006-SM-5MR53	GTEX-1211K	Whole_Blood	Whole_Blood	Used	Used	Filtered
GTEX-12126-0426-SM-5Q5AP	GTEX-12126	Adipose-Subcutaneous	Adipose	Used	Used	Used
GTEX-12126-0726-SM-5FQTX	GTEX-12126	Artery-Tibial	Artery	Used	Used	Used
GTEX-12126-0011-R11a-SM-5BC6X	GTEX-12126	Brain-Cerebellar_Hemisphere	Brain	Used	Used	Used
GTEX-12126-0926-SM-5FQTW	GTEX-12126	Brain-Cerebellum	Brain	Used	Used	Used
GTEX-12126-1026-SM-5P9JJ	GTEX-12126	Brain-Cortex	Brain	Used	Used	Used
GTEX-12126-0011-R10b-SM-5BC6T	GTEX-12126	Brain-Frontal_Cortex_BA9	Brain	Used	Used	Used
GTEX-12126-0011-R9b-SM-5BC6P	GTEX-12126	Brain-Spinal_cord_cervical_c-1	Brain	Used	Used	Used
GTEX-12126-0008-SM-5S2UC	GTEX-12126	Cells-Transformed_fibroblasts	Cells	Filtered	Used	Filtered
GTEX-12126-0526-SM-5PNW4	GTEX-12126	Muscle-Skeletal	Muscle	Used	Used	Used
GTEX-12126-0626-SM-5Q5AQ	GTEX-12126	Nerve-Tibial	Nerve	Used	Used	Used
GTEX-12126-1126-SM-5P9GP	GTEX-12126	Pituitary	Pituitary	Used	Used	Used
GTEX-12126-0826-SM-5FQTZ	GTEX-12126	Skin-Not_Sun_Exposed_Suprapubic	Skin	Used	Used	Used
GTEX-12126-0326-SM-5PNW3	GTEX-12126	Skin-Sun_Exposed_Lower_leg	Skin	Used	Used	Filtered
GTEX-12126-0006-SM-5O9B8	GTEX-12126	Whole_Blood	Whole_Blood	Used	Used	Filtered
GTEX-1212Z-2426-SM-5EQ5D	GTEX-1212Z	Adipose-Subcutaneous	Adipose	Used	Used	Used
GTEX-1212Z-0526-SM-5FQSQ	GTEX-1212Z	Adipose-Visceral_Omentum	Adipose	Used	Used	Used
GTEX-1212Z-0826-SM-5EQ51	GTEX-1212Z	Artery-Aorta	Artery	Used	Used	Used
GTEX-1212Z-2826-SM-59HJ5	GTEX-1212Z	Artery-Tibial	Artery	Used	Used	Used
GTEX-1212Z-0011-R1b-SM-5BC72	GTEX-1212Z	Brain-Hippocampus	Brain	Used	Used	Used
GTEX-1212Z-0002-SM-5SI6W	GTEX-1212Z	Cells-EBV-transformed_lymphocytes	Cells	Filtered	Used	Filtered
GTEX-1212Z-0008-SM-5TDBW	GTEX-1212Z	Cells-Transformed_fibroblasts	Cells	Filtered	Used	Filtered
GTEX-1212Z-1826-SM-5FQSH	GTEX-1212Z	Colon-Sigmoid	Colon	Used	Used	Used
GTEX-1212Z-2126-SM-5FQTM	GTEX-1212Z	Esophagus-Mucosa	Esophagus	Used	Used	Filtered
GTEX-1212Z-2026-SM-5N9EA	GTEX-1212Z	Esophagus-Muscularis	Esophagus	Filtered	Used	Filtered
GTEX-1212Z-0726-SM-5EGI5	GTEX-1212Z	Heart-Atrial_Appendage	Heart	Used	Used	Used
GTEX-1212Z-0626-SM-5FQTB	GTEX-1212Z	Heart-Left_Ventricle	Heart	Used	Used	Used
GTEX-1212Z-0226-SM-59HLF	GTEX-1212Z	Liver	Liver	Used	Used	Used
GTEX-1212Z-1026-SM-5EGJ8	GTEX-1212Z	Lung	Lung	Used	Used	Used
GTEX-1212Z-2626-SM-5YY8P	GTEX-1212Z	Muscle-Skeletal	Muscle	Used	Used	Used
GTEX-1212Z-2726-SM-5EQ59	GTEX-1212Z	Nerve-Tibial	Nerve	Used	Used	Used
GTEX-1212Z-2926-SM-59HKV	GTEX-1212Z	Pituitary	Pituitary	Used	Used	Used
GTEX-1212Z-0126-SM-59HK4	GTEX-1212Z	Skin-Not_Sun_Exposed_Suprapubic	Skin	Used	Used	Used
GTEX-1212Z-2526-SM-5EGKP	GTEX-1212Z	Skin-Sun_Exposed_Lower_leg	Skin	Used	Used	Filtered
GTEX-1212Z-0326-SM-5FQSJ	GTEX-1212Z	Testis	Testis	Used	Used	Used
GTEX-1212Z-0426-SM-5FQT6	GTEX-1212Z	Thyroid	Thyroid	Used	Used	Used
GTEX-1212Z-0006-SM-5NQ8M	GTEX-1212Z	Whole_Blood	Whole_Blood	Filtered	Used	Filtered
GTEX-12584-0226-SM-5EQL5	GTEX-12584	Adipose-Subcutaneous	Adipose	Used	Used	Used
GTEX-12584-2126-SM-5FQUM	GTEX-12584	Adipose-Visceral_Omentum	Adipose	Used	Used	Used
GTEX-12584-0426-SM-5FQTT	GTEX-12584	Artery-Tibial	Artery	Used	Used	Used
GTEX-12584-0011-R6a-SM-5NQ7C	GTEX-12584	Brain-Nucleus_accumbens_basal_ganglia	Brain	Filtered	Used	Filtered
GTEX-12584-0008-SM-664MB	GTEX-12584	Cells-Transformed_fibroblasts	Cells	Filtered	Used	Filtered
GTEX-12584-1026-SM-59HK3	GTEX-12584	Heart-Atrial_Appendage	Heart	Used	Used	Used
GTEX-12584-0926-SM-5FQTN	GTEX-12584	Heart-Left_Ventricle	Heart	Filtered	Used	Filtered
GTEX-12584-1426-SM-5EGJ9	GTEX-12584	Lung	Lung	Used	Used	Used
GTEX-12584-0526-SM-5FQTS	GTEX-12584	Muscle-Skeletal	Muscle	Used	Used	Used
GTEX-12584-0326-SM-59HK2	GTEX-12584	Nerve-Tibial	Nerve	Used	Used	Used
GTEX-12584-3126-SM-5EGKR	GTEX-12584	Pituitary	Pituitary	Used	Used	Used
GTEX-12584-0726-SM-5FQTK	GTEX-12584	Skin-Not_Sun_Exposed_Suprapubic	Skin	Used	Used	Used
GTEX-12584-0126-SM-5EGKQ	GTEX-12584	Skin-Sun_Exposed_Lower_leg	Skin	Filtered	Used	Filtered
GTEX-12584-0826-SM-5FQSK	GTEX-12584	Thyroid	Thyroid	Used	Used	Used
GTEX-12584-0005-SM-5N9GM	GTEX-12584	Whole_Blood	Whole_Blood	Filtered	Used	Filtered
GTEX-12BJ1-0826-SM-5EQ5P	GTEX-12BJ1	Adipose-Visceral_Omentum	Adipose	Used	Used	Used
GTEX-12BJ1-0526-SM-5FQUD	GTEX-12BJ1	Adrenal_Gland	Adrenal_Gland	Used	Filtered	Used
GTEX-12BJ1-2726-SM-5HL9M	GTEX-12BJ1	Artery-Tibial	Artery	Used	Used	Used
GTEX-12BJ1-1826-SM-5HL9N	GTEX-12BJ1	Breast-Mammary_Tissue	Breast	Used	Used	Used
GTEX-12BJ1-0003-SM-5SI6V	GTEX-12BJ1	Cells-EBV-transformed_lymphocytes	Cells	Filtered	Used	Filtered
GTEX-12BJ1-0008-SM-5TDBZ	GTEX-12BJ1	Cells-Transformed_fibroblasts	Cells	Filtered	Used	Filtered
GTEX-12BJ1-2026-SM-5FQUH	GTEX-12BJ1	Colon-Sigmoid	Colon	Used	Used	Used
GTEX-12BJ1-2126-SM-5BC5O	GTEX-12BJ1	Colon-Transverse	Colon	Used	Used	Used
GTEX-12BJ1-1526-SM-5LUAQ	GTEX-12BJ1	Esophagus-Gastroesophageal_Junction	Esophagus	Used	Used	Used
GTEX-12BJ1-1626-SM-5HL8Y	GTEX-12BJ1	Esophagus-Mucosa	Esophagus	Used	Used	Filtered
GTEX-12BJ1-1426-SM-5BC5Q	GTEX-12BJ1	Esophagus-Muscularis	Esophagus	Used	Used	Used
GTEX-12BJ1-0326-SM-5FQUB	GTEX-12BJ1	Heart-Atrial_Appendage	Heart	Used	Used	Used
GTEX-12BJ1-0226-SM-5LUA2	GTEX-12BJ1	Heart-Left_Ventricle	Heart	Used	Used	Used
GTEX-12BJ1-1026-SM-5EGJA	GTEX-12BJ1	Lung	Lung	Used	Used	Used
GTEX-12BJ1-2226-SM-5BC6G	GTEX-12BJ1	Minor_Salivary_Gland	Minor_Salivary_Gland	Used	Used	Used
GTEX-12BJ1-2526-SM-5FQUE	GTEX-12BJ1	Muscle-Skeletal	Muscle	Used	Used	Used
GTEX-12BJ1-2626-SM-5FQUF	GTEX-12BJ1	Nerve-Tibial	Nerve	Used	Used	Used
GTEX-12BJ1-1126-SM-5EGGG	GTEX-12BJ1	Pancreas	Pancreas	Used	Used	Used
GTEX-12BJ1-1226-SM-5LUAE	GTEX-12BJ1	Prostate	Prostate	Used	Used	Used
GTEX-12BJ1-0926-SM-5EQ62	GTEX-12BJ1	Skin-Not_Sun_Exposed_Suprapubic	Skin	Used	Used	Used
GTEX-12BJ1-1926-SM-5HL9Z	GTEX-12BJ1	Small_Intestine-Terminal_Ileum	Small_Intestine	Used	Used	Used
GTEX-12BJ1-0726-SM-5EGGF	GTEX-12BJ1	Spleen	Spleen	Used	Used	Used
GTEX-12BJ1-1726-SM-5HL9B	GTEX-12BJ1	Stomach	Stomach	Used	Used	Used
GTEX-12BJ1-1326-SM-5BC5P	GTEX-12BJ1	Testis	Testis	Used	Used	Used
GTEX-12BJ1-0426-SM-5FQSO	GTEX-12BJ1	Thyroid	Thyroid	Used	Used	Used
GTEX-12BJ1-0006-SM-5SIB5	GTEX-12BJ1	Whole_Blood	Whole_Blood	Used	Used	Filtered
GTEX-12C56-1626-SM-5FQUO	GTEX-12C56	Adipose-Subcutaneous	Adipose	Filtered	Used	Filtered
GTEX-12C56-0826-SM-5EGJ5	GTEX-12C56	Adipose-Visceral_Omentum	Adipose	Used	Used	Used
GTEX-12C56-0226-SM-5N9FB	GTEX-12C56	Artery-Aorta	Artery	Filtered	Used	Filtered
GTEX-12C56-2026-SM-5FQSI	GTEX-12C56	Artery-Tibial	Artery	Used	Used	Used
GTEX-12C56-0002-SM-5S2PC	GTEX-12C56	Cells-EBV-transformed_lymphocytes	Cells	Filtered	Used	Filtered
GTEX-12C56-0008-SM-5TDC1	GTEX-12C56	Cells-Transformed_fibroblasts	Cells	Filtered	Used	Filtered
GTEX-12C56-0626-SM-5EGGC	GTEX-12C56	Colon-Transverse	Colon	Used	Used	Used
GTEX-12C56-0426-SM-5FQU1	GTEX-12C56	Esophagus-Gastroesophageal_Junction	Esophagus	Used	Used	Used
GTEX-12C56-1226-SM-5FQSU	GTEX-12C56	Esophagus-Mucosa	Esophagus	Used	Used	Filtered
GTEX-12C56-1126-SM-5FQTO	GTEX-12C56	Esophagus-Muscularis	Esophagus	Used	Used	Used
GTEX-12C56-1926-SM-5FQUG	GTEX-12C56	Muscle-Skeletal	Muscle	Used	Used	Used
GTEX-12C56-1826-SM-5EQ6D	GTEX-12C56	Nerve-Tibial	Nerve	Used	Used	Used
GTEX-12C56-1326-SM-5FQSV	GTEX-12C56	Prostate	Prostate	Used	Used	Used
GTEX-12C56-1526-SM-5FQUQ	GTEX-12C56	Skin-Not_Sun_Exposed_Suprapubic	Skin	Used	Used	Used
GTEX-12C56-1726-SM-5EQ61	GTEX-12C56	Skin-Sun_Exposed_Lower_leg	Skin	Used	Used	Filtered
GTEX-12C56-0526-SM-5FQST	GTEX-12C56	Stomach	Stomach	Used	Used	Used
GTEX-12C56-1426-SM-5FQSW	GTEX-12C56	Testis	Testis	Used	Used	Used
GTEX-12C56-0006-SM-5N9E9	GTEX-12C56	Whole_Blood	Whole_Blood	Filtered	Used	Filtered
GTEX-12KS4-0426-SM-5EQMC	GTEX-12KS4	Adipose-Subcutaneous	Adipose	Used	Used	Used
GTEX-12KS4-1526-SM-5EQ6E	GTEX-12KS4	Adipose-Visceral_Omentum	Adipose	Used	Used	Used
GTEX-12KS4-0626-SM-5PNY4	GTEX-12KS4	Artery-Aorta	Artery	Filtered	Used	Filtered
GTEX-12KS4-0126-SM-5Q5A5	GTEX-12KS4	Breast-Mammary_Tissue	Breast	Used	Used	Used
GTEX-12KS4-0008-SM-664MC	GTEX-12KS4	Cells-Transformed_fibroblasts	Cells	Filtered	Used	Filtered
GTEX-12KS4-2326-SM-5EGJB	GTEX-12KS4	Colon-Sigmoid	Colon	Used	Used	Used
GTEX-12KS4-2426-SM-5LU8P	GTEX-12KS4	Colon-Transverse	Colon	Used	Used	Used
GTEX-12KS4-0926-SM-5BC5S	GTEX-12KS4	Esophagus-Mucosa	Esophagus	Used	Used	Filtered
GTEX-12KS4-1326-SM-5LUB3	GTEX-12KS4	Liver	Liver	Used	Used	Used
GTEX-12KS4-0726-SM-5FQSX	GTEX-12KS4	Lung	Lung	Used	Used	Used
GTEX-12KS4-0826-SM-5BC5R	GTEX-12KS4	Muscle-Skeletal	Muscle	Used	Used	Used
GTEX-12KS4-1126-SM-5FQUI	GTEX-12KS4	Nerve-Tibial	Nerve	Used	Used	Used
GTEX-12KS4-2126-SM-5FQUT	GTEX-12KS4	Skin-Not_Sun_Exposed_Suprapubic	Skin	Used	Used	Used
GTEX-12KS4-0326-SM-5EQ41	GTEX-12KS4	Skin-Sun_Exposed_Lower_leg	Skin	Used	Used	Filtered
GTEX-12KS4-0005-SM-5SI94	GTEX-12KS4	Whole_Blood	Whole_Blood	Used	Used	Filtered
GTEX-12WSA-0326-SM-5BC6I	GTEX-12WSA	Adipose-Subcutaneous	Adipose	Used	Used	Used
GTEX-12WSA-1626-SM-5EGJV	GTEX-12WSA	Adipose-Visceral_Omentum	Adipose	Filtered	Used	Filtered
GTEX-12WSA-0011-R5b-SM-5GU5I	GTEX-12WSA	Brain-Caudate_basal_ganglia	Brain	Used	Used	Used
GTEX-12WSA-2926-SM-5EQ4D	GTEX-12WSA	Brain-Cortex	Brain	Used	Used	Used
GTEX-12WSA-0011-R10b-SM-5P9ET	GTEX-12WSA	Brain-Frontal_Cortex_BA9	Brain	Used	Used	Used
GTEX-12WSA-0011-R8a-SM-5P9EX	GTEX-12WSA	Brain-Hypothalamus	Brain	Used	Used	Used
GTEX-12WSA-0011-R7b-SM-5GU5U	GTEX-12WSA	Brain-Putamen_basal_ganglia	Brain	Used	Used	Used
GTEX-12WSA-0011-R2a-SM-57WDK	GTEX-12WSA	Brain-Substantia_nigra	Brain	Used	Used	Used
GTEX-12WSA-0008-SM-5TDC3	GTEX-12WSA	Cells-Transformed_fibroblasts	Cells	Filtered	Used	Filtered
GTEX-12WSA-1426-SM-5EGJU	GTEX-12WSA	Esophagus-Mucosa	Esophagus	Used	Used	Filtered
GTEX-12WSA-1126-SM-5EGKU	GTEX-12WSA	Heart-Atrial_Appendage	Heart	Used	Used	Used
GTEX-12WSA-1026-SM-5EGHN	GTEX-12WSA	Lung	Lung	Used	Used	Used
GTEX-12WSA-0726-SM-5FQU2	GTEX-12WSA	Muscle-Skeletal	Muscle	Used	Used	Used
GTEX-12WSA-0426-SM-5EQ5X	GTEX-12WSA	Skin-Not_Sun_Exposed_Suprapubic	Skin	Used	Used	Used
GTEX-12WSA-0226-SM-5BC5V	GTEX-12WSA	Skin-Sun_Exposed_Lower_leg	Skin	Used	Used	Filtered
GTEX-12WSA-0005-SM-5O9BM	GTEX-12WSA	Whole_Blood	Whole_Blood	Used	Used	Filtered
GTEX-12WSD-0226-SM-59HKO	GTEX-12WSD	Adipose-Subcutaneous	Adipose	Used	Used	Used
GTEX-12WSD-2126-SM-5LZWK	GTEX-12WSD	Adrenal_Gland	Adrenal_Gland	Used	Filtered	Used
GTEX-12WSD-1326-SM-5GCNU	GTEX-12WSD	Artery-Aorta	Artery	Used	Used	Used
GTEX-12WSD-1026-SM-5EQ42	GTEX-12WSD	Artery-Coronary	Artery	Used	Used	Used
GTEX-12WSD-0011-R4b-SM-5LZUA	GTEX-12WSD	Brain-Amygdala	Brain	Used	Used	Used
GTEX-12WSD-0011-R3b-SM-5LZWN	GTEX-12WSD	Brain-Anterior_cingulate_cortex_BA24	Brain	Filtered	Used	Filtered
GTEX-12WSD-0011-R5b-SM-5CVNG	GTEX-12WSD	Brain-Caudate_basal_ganglia	Brain	Used	Used	Used
GTEX-12WSD-3026-SM-5LZU7	GTEX-12WSD	Brain-Cerebellum	Brain	Used	Used	Used
GTEX-12WSD-3126-SM-5HL7P	GTEX-12WSD	Brain-Cortex	Brain	Used	Used	Used
GTEX-12WSD-0011-R10b-SM-5GU79	GTEX-12WSD	Brain-Frontal_Cortex_BA9	Brain	Filtered	Used	Filtered
GTEX-12WSD-0011-R1b-SM-5LZVY	GTEX-12WSD	Brain-Hippocampus	Brain	Used	Used	Used
GTEX-12WSD-0011-R6b-SM-5P9JU	GTEX-12WSD	Brain-Nucleus_accumbens_basal_ganglia	Brain	Used	Used	Used
GTEX-12WSD-0011-R7b-SM-5PNWE	GTEX-12WSD	Brain-Putamen_basal_ganglia	Brain	Used	Used	Used
GTEX-12WSD-0011-R9a-SM-5GU6W	GTEX-12WSD	Brain-Spinal_cord_cervical_c-1	Brain	Used	Used	Used
GTEX-12WSD-0011-R2a-SM-5LZWB	GTEX-12WSD	Brain-Substantia_nigra	Brain	Filtered	Used	Filtered
GTEX-12WSD-0008-SM-664ME	GTEX-12WSD	Cells-Transformed_fibroblasts	Cells	Filtered	Used	Filtered
GTEX-12WSD-2626-SM-5EGJE	GTEX-12WSD	Colon-Sigmoid	Colon	Used	Used	Used
GTEX-12WSD-2026-SM-5HL7D	GTEX-12WSD	Esophagus-Gastroesophageal_Junction	Esophagus	Used	Used	Used
GTEX-12WSD-1826-SM-5GCOA	GTEX-12WSD	Esophagus-Mucosa	Esophagus	Used	Used	Filtered
GTEX-12WSD-1926-SM-5GCOV	GTEX-12WSD	Esophagus-Muscularis	Esophagus	Used	Used	Used
GTEX-12WSD-1226-SM-5HL9Q	GTEX-12WSD	Heart-Atrial_Appendage	Heart	Used	Used	Used
GTEX-12WSD-1126-SM-5EGJD	GTEX-12WSD	Heart-Left_Ventricle	Heart	Used	Used	Used
GTEX-12WSD-1426-SM-5GCN9	GTEX-12WSD	Liver	Liver	Used	Used	Used
GTEX-12WSD-0826-SM-5GCNE	GTEX-12WSD	Lung	Lung	Used	Used	Used
GTEX-12WSD-0526-SM-5EQ6F	GTEX-12WSD	Muscle-Skeletal	Muscle	Used	Used	Used
GTEX-12WSD-0326-SM-59HKP	GTEX-12WSD	Nerve-Tibial	Nerve	Used	Used	Used
GTEX-12WSD-2726-SM-59HLR	GTEX-12WSD	Ovary	Ovary	Used	Used	Used
GTEX-12WSD-1626-SM-5GCNR	GTEX-12WSD	Pancreas	Pancreas	Filtered	Used	Filtered
GTEX-12WSD-3226-SM-5HL9G	GTEX-12WSD	Pituitary	Pituitary	Used	Used	Used
GTEX-12WSD-0626-SM-5GCMW	GTEX-12WSD	Skin-Not_Sun_Exposed_Suprapubic	Skin	Used	Used	Used
GTEX-12WSD-0126-SM-59HKN	GTEX-12WSD	Skin-Sun_Exposed_Lower_leg	Skin	Used	Used	Filtered
GTEX-12WSD-1726-SM-5GCN4	GTEX-12WSD	Spleen	Spleen	Used	Used	Used
GTEX-12WSD-2326-SM-59HKQ	GTEX-12WSD	Stomach	Stomach	Used	Used	Used
GTEX-12WSD-0926-SM-5GCNL	GTEX-12WSD	Thyroid	Thyroid	Used	Used	Used
GTEX-12WSD-2826-SM-59HKT	GTEX-12WSD	Uterus	Uterus	Used	Used	Used
GTEX-12WSD-2926-SM-5LZUH	GTEX-12WSD	Vagina	Vagina	Used	Used	Used
GTEX-12WSD-0005-SM-5N9FZ	GTEX-12WSD	Whole_Blood	Whole_Blood	Used	Used	Filtered
GTEX-12WSE-1126-SM-7DUEH	GTEX-12WSE	Artery-Coronary	Artery	Used	Used	Used
GTEX-12WSE-0011-R11b-SM-5P9JW	GTEX-12WSE	Brain-Cerebellar_Hemisphere	Brain	Used	Used	Used
GTEX-12WSE-2926-SM-5RQJ9	GTEX-12WSE	Brain-Cerebellum	Brain	Used	Used	Used
GTEX-12WSE-0011-R10b-SM-5P9JV	GTEX-12WSE	Brain-Frontal_Cortex_BA9	Brain	Used	Used	Used
GTEX-12WSE-0011-R1b-SM-5GU4V	GTEX-12WSE	Brain-Hippocampus	Brain	Used	Used	Used
GTEX-12WSE-0011-R6b-SM-5LZV5	GTEX-12WSE	Brain-Nucleus_accumbens_basal_ganglia	Brain	Used	Used	Used
GTEX-12WSE-0011-R7a-SM-5PNWF	GTEX-12WSE	Brain-Putamen_basal_ganglia	Brain	Filtered	Used	Filtered
GTEX-12WSE-0008-SM-5YY9P	GTEX-12WSE	Cells-Transformed_fibroblasts	Cells	Filtered	Used	Filtered
GTEX-12WSE-0926-SM-5S2VX	GTEX-12WSE	Heart-Atrial_Appendage	Heart	Used	Used	Used
GTEX-12WSE-0826-SM-5S2VL	GTEX-12WSE	Lung	Lung	Used	Used	Used
GTEX-12WSE-3126-SM-5YY9F	GTEX-12WSE	Pituitary	Pituitary	Used	Used	Used
GTEX-12WSE-0526-SM-793B2	GTEX-12WSE	Skin-Sun_Exposed_Lower_leg	Skin	Used	Used	Filtered
GTEX-12WSE-1226-SM-73KUF	GTEX-12WSE	Thyroid	Thyroid	Used	Used	Used
GTEX-12WSE-0005-SM-5NQAE	GTEX-12WSE	Whole_Blood	Whole_Blood	Filtered	Used	Filtered
GTEX-12WSF-1526-SM-6PAN6	GTEX-12WSF	Adipose-Visceral_Omentum	Adipose	Used	Used	Used
GTEX-12WSF-0011-R4b-SM-5HL88	GTEX-12WSF	Brain-Amygdala	Brain	Used	Used	Used
GTEX-12WSF-0011-R3a-SM-5DUW7	GTEX-12WSF	Brain-Anterior_cingulate_cortex_BA24	Brain	Used	Used	Used
GTEX-12WSF-0011-R5a-SM-5HL8K	GTEX-12WSF	Brain-Caudate_basal_ganglia	Brain	Used	Used	Used
GTEX-12WSF-0011-R11a-SM-5LZVT	GTEX-12WSF	Brain-Cerebellar_Hemisphere	Brain	Used	Used	Used
GTEX-12WSF-3126-SM-6M478	GTEX-12WSF	Brain-Cortex	Brain	Used	Used	Used
GTEX-12WSF-0011-R10a-SM-5LZVH	GTEX-12WSF	Brain-Frontal_Cortex_BA9	Brain	Used	Used	Used
GTEX-12WSF-0011-R1a-SM-5DUVI	GTEX-12WSF	Brain-Hippocampus	Brain	Used	Used	Used
GTEX-12WSF-0011-R6b-SM-5HL8W	GTEX-12WSF	Brain-Nucleus_accumbens_basal_ganglia	Brain	Used	Used	Used
GTEX-12WSF-0011-R7b-SM-5HL99	GTEX-12WSF	Brain-Putamen_basal_ganglia	Brain	Used	Used	Used
GTEX-12WSF-0011-R2a-SM-5DUVU	GTEX-12WSF	Brain-Substantia_nigra	Brain	Used	Used	Used
GTEX-12WSF-0008-SM-5YY8S	GTEX-12WSF	Cells-Transformed_fibroblasts	Cells	Filtered	Used	Filtered
GTEX-12WSF-0926-SM-6PALU	GTEX-12WSF	Muscle-Skeletal	Muscle	Used	Used	Used
GTEX-12WSF-0426-SM-7KUMT	GTEX-12WSF	Nerve-Tibial	Nerve	Used	Used	Used
GTEX-12WSF-3026-SM-6LPIU	GTEX-12WSF	Pituitary	Pituitary	Used	Used	Used
GTEX-12WSF-1626-SM-7KUG5	GTEX-12WSF	Skin-Not_Sun_Exposed_Suprapubic	Skin	Used	Used	Used
GTEX-12WSF-0005-SM-5NQAQ	GTEX-12WSF	Whole_Blood	Whole_Blood	Filtered	Used	Filtered
GTEX-12WSG-0426-SM-5FQSE	GTEX-12WSG	Adipose-Visceral_Omentum	Adipose	Used	Used	Used
GTEX-12WSG-0726-SM-5EGIG	GTEX-12WSG	Adrenal_Gland	Adrenal_Gland	Used	Filtered	Used
GTEX-12WSG-0008-SM-5TDC4	GTEX-12WSG	Cells-Transformed_fibroblasts	Cells	Filtered	Used	Filtered
GTEX-12WSG-2426-SM-5EQLZ	GTEX-12WSG	Colon-Sigmoid	Colon	Used	Used	Used
GTEX-12WSG-5007-SM-7DUGZ	GTEX-12WSG	Esophagus-Mucosa	Esophagus	Used	Used	Filtered
GTEX-12WSG-1226-SM-5EQ4C	GTEX-12WSG	Heart-Atrial_Appendage	Heart	Used	Used	Used
GTEX-12WSG-0526-SM-5FQTH	GTEX-12WSG	Heart-Left_Ventricle	Heart	Used	Used	Used
GTEX-12WSG-0826-SM-5EQ5A	GTEX-12WSG	Kidney-Cortex	Kidney	Filtered	Used	Filtered
GTEX-12WSG-0626-SM-5FQTQ	GTEX-12WSG	Liver	Liver	Used	Used	Used
GTEX-12WSG-5004-SM-7EPG9	GTEX-12WSG	Lung	Lung	Used	Used	Used
GTEX-12WSG-2526-SM-5EQ4O	GTEX-12WSG	Muscle-Skeletal	Muscle	Used	Used	Used
GTEX-12WSG-2726-SM-5EQ5M	GTEX-12WSG	Nerve-Tibial	Nerve	Used	Used	Used
GTEX-12WSG-1426-SM-5FQUK	GTEX-12WSG	Ovary	Ovary	Used	Used	Used
GTEX-12WSG-1026-SM-5EGII	GTEX-12WSG	Pancreas	Pancreas	Filtered	Used	Filtered
GTEX-12WSG-2826-SM-5FQUS	GTEX-12WSG	Skin-Sun_Exposed_Lower_leg	Skin	Used	Used	Filtered
GTEX-12WSG-0926-SM-5EGIH	GTEX-12WSG	Spleen	Spleen	Used	Used	Used
GTEX-12WSG-2026-SM-5FQUU	GTEX-12WSG	Stomach	Stomach	Filtered	Used	Filtered
GTEX-12WSG-0226-SM-5EGIF	GTEX-12WSG	Thyroid	Thyroid	Used	Used	Used
GTEX-12WSG-2126-SM-5EGJ7	GTEX-12WSG	Uterus	Uterus	Used	Used	Used
GTEX-12WSG-0005-SM-5NQA2	GTEX-12WSG	Whole_Blood	Whole_Blood	Used	Used	Filtered
GTEX-12WSH-2826-SM-5GCP5	GTEX-12WSH	Artery-Tibial	Artery	Used	Used	Used
GTEX-12WSH-0011-R4a-SM-5GU6K	GTEX-12WSH	Brain-Amygdala	Brain	Used	Used	Used
GTEX-12WSH-0011-R5b-SM-5P9F3	GTEX-12WSH	Brain-Caudate_basal_ganglia	Brain	Filtered	Used	Filtered
GTEX-12WSH-0011-R11a-SM-5LZVM	GTEX-12WSH	Brain-Cerebellar_Hemisphere	Brain	Used	Used	Used
GTEX-12WSH-3126-SM-5LZW8	GTEX-12WSH	Brain-Cerebellum	Brain	Used	Used	Used
GTEX-12WSH-3026-SM-5CVNI	GTEX-12WSH	Brain-Cortex	Brain	Used	Used	Used
GTEX-12WSH-0011-R10a-SM-5LZUS	GTEX-12WSH	Brain-Frontal_Cortex_BA9	Brain	Used	Used	Used
GTEX-12WSH-0011-R1a-SM-5GU5V	GTEX-12WSH	Brain-Hippocampus	Brain	Used	Used	Used
GTEX-12WSH-0011-R6b-SM-5P9F4	GTEX-12WSH	Brain-Nucleus_accumbens_basal_ganglia	Brain	Used	Used	Used
GTEX-12WSH-0011-R9b-SM-5LZUG	GTEX-12WSH	Brain-Spinal_cord_cervical_c-1	Brain	Used	Used	Used
GTEX-12WSH-0011-R2a-SM-5GU68	GTEX-12WSH	Brain-Substantia_nigra	Brain	Used	Used	Used
GTEX-12WSH-0008-SM-5S2V1	GTEX-12WSH	Cells-Transformed_fibroblasts	Cells	Filtered	Used	Filtered
GTEX-12WSH-0126-SM-5GCO3	GTEX-12WSH	Lung	Lung	Used	Used	Used
GTEX-12WSH-2526-SM-5CVNH	GTEX-12WSH	Muscle-Skeletal	Muscle	Used	Used	Used
GTEX-12WSH-2926-SM-5GCMR	GTEX-12WSH	Pituitary	Pituitary	Used	Used	Used
GTEX-12WSH-1526-SM-5BC5W	GTEX-12WSH	Skin-Not_Sun_Exposed_Suprapubic	Skin	Used	Used	Used
GTEX-12WSH-0326-SM-5GCNH	GTEX-12WSH	Testis	Testis	Used	Used	Used
GTEX-12WSH-0226-SM-5GCOG	GTEX-12WSH	Thyroid	Thyroid	Used	Used	Used
GTEX-12WSH-0005-SM-5NQ9P	GTEX-12WSH	Whole_Blood	Whole_Blood	Used	Used	Filtered
GTEX-12WSI-1526-SM-5GCNM	GTEX-12WSI	Adipose-Visceral_Omentum	Adipose	Used	Filtered	Used
GTEX-12WSI-0011-R11b-SM-5P9EZ	GTEX-12WSI	Brain-Cerebellar_Hemisphere	Brain	Used	Filtered	Used
GTEX-12WSI-0011-R7b-SM-5GU78	GTEX-12WSI	Brain-Putamen_basal_ganglia	Brain	Used	Filtered	Used
GTEX-12WSI-0008-SM-664MD	GTEX-12WSI	Cells-Transformed_fibroblasts	Cells	Filtered	Filtered	Filtered
GTEX-12WSI-0426-SM-5EQ5J	GTEX-12WSI	Heart-Atrial_Appendage	Heart	Filtered	Filtered	Filtered
GTEX-12WSI-0226-SM-5GCNA	GTEX-12WSI	Liver	Liver	Used	Filtered	Used
GTEX-12WSI-0826-SM-5EGKD	GTEX-12WSI	Lung	Lung	Used	Filtered	Used
GTEX-12WSI-2126-SM-5GCMV	GTEX-12WSI	Testis	Testis	Used	Filtered	Used
GTEX-12WSI-0005-SM-5O99K	GTEX-12WSI	Whole_Blood	Whole_Blood	Filtered	Filtered	Filtered
GTEX-12WSJ-0126-SM-5GCOM	GTEX-12WSJ	Adrenal_Gland	Adrenal_Gland	Used	Filtered	Used
GTEX-12WSJ-0002-SM-5TDBV	GTEX-12WSJ	Cells-EBV-transformed_lymphocytes	Cells	Filtered	Used	Filtered
GTEX-12WSJ-0008-SM-664ML	GTEX-12WSJ	Cells-Transformed_fibroblasts	Cells	Filtered	Used	Filtered
GTEX-12WSJ-1426-SM-5GCON	GTEX-12WSJ	Colon-Sigmoid	Colon	Used	Used	Used
GTEX-12WSJ-1526-SM-5GCNI	GTEX-12WSJ	Colon-Transverse	Colon	Used	Used	Used
GTEX-12WSJ-0826-SM-5PNWV	GTEX-12WSJ	Esophagus-Gastroesophageal_Junction	Esophagus	Used	Used	Used
GTEX-12WSJ-0726-SM-5GCN6	GTEX-12WSJ	Esophagus-Muscularis	Esophagus	Used	Used	Used
GTEX-12WSJ-0226-SM-5GCP7	GTEX-12WSJ	Lung	Lung	Used	Used	Used
GTEX-12WSJ-1726-SM-5LZVV	GTEX-12WSJ	Muscle-Skeletal	Muscle	Used	Used	Used
GTEX-12WSJ-1226-SM-5LU91	GTEX-12WSJ	Ovary	Ovary	Used	Used	Used
GTEX-12WSJ-1126-SM-5LZVJ	GTEX-12WSJ	Skin-Not_Sun_Exposed_Suprapubic	Skin	Used	Used	Used
GTEX-12WSJ-1826-SM-5GCNY	GTEX-12WSJ	Skin-Sun_Exposed_Lower_leg	Skin	Used	Used	Filtered
GTEX-12WSJ-0526-SM-5GCOZ	GTEX-12WSJ	Spleen	Spleen	Used	Used	Used
GTEX-12WSJ-0926-SM-5P9JD	GTEX-12WSJ	Stomach	Stomach	Used	Used	Used
GTEX-12WSJ-0326-SM-5GCMT	GTEX-12WSJ	Thyroid	Thyroid	Used	Used	Used
GTEX-12WSJ-1326-SM-5GCOB	GTEX-12WSJ	Vagina	Vagina	Used	Used	Used
GTEX-12WSJ-0005-SM-5LU8S	GTEX-12WSJ	Whole_Blood	Whole_Blood	Filtered	Used	Filtered
GTEX-12WSK-1026-SM-5CVNR	GTEX-12WSK	Adipose-Visceral_Omentum	Adipose	Used	Used	Used
GTEX-12WSK-0326-SM-5GCOJ	GTEX-12WSK	Adrenal_Gland	Adrenal_Gland	Used	Filtered	Used
GTEX-12WSK-0426-SM-5GCNS	GTEX-12WSK	Artery-Aorta	Artery	Used	Used	Used
GTEX-12WSK-0726-SM-5LZUV	GTEX-12WSK	Artery-Coronary	Artery	Used	Used	Used
GTEX-12WSK-2726-SM-5CVND	GTEX-12WSK	Artery-Tibial	Artery	Used	Used	Used
GTEX-12WSK-2226-SM-5GCO5	GTEX-12WSK	Breast-Mammary_Tissue	Breast	Used	Used	Used
GTEX-12WSK-0008-SM-5YY9R	GTEX-12WSK	Cells-Transformed_fibroblasts	Cells	Filtered	Used	Filtered
GTEX-12WSK-1326-SM-5CVNM	GTEX-12WSK	Esophagus-Gastroesophageal_Junction	Esophagus	Used	Used	Used
GTEX-12WSK-1126-SM-5LZV8	GTEX-12WSK	Esophagus-Mucosa	Esophagus	Used	Used	Filtered
GTEX-12WSK-0526-SM-5CVNA	GTEX-12WSK	Heart-Atrial_Appendage	Heart	Used	Used	Used
GTEX-12WSK-0626-SM-5LZUJ	GTEX-12WSK	Heart-Left_Ventricle	Heart	Used	Used	Used
GTEX-12WSK-0826-SM-5CVNP	GTEX-12WSK	Lung	Lung	Used	Used	Used
GTEX-12WSK-2626-SM-5GCOT	GTEX-12WSK	Nerve-Tibial	Nerve	Used	Used	Used
GTEX-12WSK-1926-SM-5LZVK	GTEX-12WSK	Ovary	Ovary	Used	Used	Used
GTEX-12WSK-0226-SM-5BC62	GTEX-12WSK	Pancreas	Pancreas	Used	Used	Used
GTEX-12WSK-2126-SM-5CVNC	GTEX-12WSK	Skin-Not_Sun_Exposed_Suprapubic	Skin	Used	Used	Used
GTEX-12WSK-2326-SM-5GCOH	GTEX-12WSK	Skin-Sun_Exposed_Lower_leg	Skin	Used	Used	Filtered
GTEX-12WSK-1526-SM-5CVNO	GTEX-12WSK	Small_Intestine-Terminal_Ileum	Small_Intestine	Used	Used	Used
GTEX-12WSK-0126-SM-5GCO7	GTEX-12WSK	Spleen	Spleen	Used	Used	Used
GTEX-12WSK-1426-SM-5CVNN	GTEX-12WSK	Stomach	Stomach	Used	Used	Used
GTEX-12WSK-0926-SM-5CVNQ	GTEX-12WSK	Thyroid	Thyroid	Used	Used	Used
GTEX-12WSK-2026-SM-5CVNB	GTEX-12WSK	Uterus	Uterus	Used	Used	Used
GTEX-12WSK-0006-SM-5NQA1	GTEX-12WSK	Whole_Blood	Whole_Blood	Filtered	Used	Filtered
GTEX-12WSL-2426-SM-5GCN7	GTEX-12WSL	Adipose-Subcutaneous	Adipose	Used	Used	Used
GTEX-12WSL-1126-SM-5CVNK	GTEX-12WSL	Adipose-Visceral_Omentum	Adipose	Used	Used	Used
GTEX-12WSL-0326-SM-5CVMK	GTEX-12WSL	Adrenal_Gland	Adrenal_Gland	Used	Filtered	Used
GTEX-12WSL-0926-SM-5N9EK	GTEX-12WSL	Artery-Coronary	Artery	Used	Used	Used
GTEX-12WSL-2626-SM-5GCNV	GTEX-12WSL	Artery-Tibial	Artery	Used	Used	Used
GTEX-12WSL-0002-SM-664MF	GTEX-12WSL	Cells-EBV-transformed_lymphocytes	Cells	Filtered	Used	Filtered
GTEX-12WSL-0008-SM-664MM	GTEX-12WSL	Cells-Transformed_fibroblasts	Cells	Filtered	Used	Filtered
GTEX-12WSL-1826-SM-5LZW9	GTEX-12WSL	Colon-Sigmoid	Colon	Used	Used	Used
GTEX-12WSL-1626-SM-5GCMU	GTEX-12WSL	Colon-Transverse	Colon	Used	Used	Used
GTEX-12WSL-1226-SM-5DUXE	GTEX-12WSL	Esophagus-Gastroesophageal_Junction	Esophagus	Used	Used	Used
GTEX-12WSL-1526-SM-5GCP8	GTEX-12WSL	Esophagus-Mucosa	Esophagus	Used	Used	Filtered
GTEX-12WSL-1326-SM-5LZVW	GTEX-12WSL	Esophagus-Muscularis	Esophagus	Used	Used	Used
GTEX-12WSL-0226-SM-5CVMJ	GTEX-12WSL	Liver	Liver	Used	Used	Used
GTEX-12WSL-1026-SM-5CVNJ	GTEX-12WSL	Lung	Lung	Used	Used	Used
GTEX-12WSL-2126-SM-5GCNG	GTEX-12WSL	Minor_Salivary_Gland	Minor_Salivary_Gland	Used	Used	Used
GTEX-12WSL-2726-SM-5CVNL	GTEX-12WSL	Muscle-Skeletal	Muscle	Used	Used	Used
GTEX-12WSL-2826-SM-5LZWL	GTEX-12WSL	Nerve-Tibial	Nerve	Filtered	Used	Filtered
GTEX-12WSL-0426-SM-5GCNX	GTEX-12WSL	Pancreas	Pancreas	Used	Used	Used
GTEX-12WSL-2026-SM-5GCML	GTEX-12WSL	Skin-Not_Sun_Exposed_Suprapubic	Skin	Used	Used	Used
GTEX-12WSL-2526-SM-5GCNJ	GTEX-12WSL	Skin-Sun_Exposed_Lower_leg	Skin	Used	Used	Filtered
GTEX-12WSL-2326-SM-5DUXQ	GTEX-12WSL	Testis	Testis	Used	Used	Used
GTEX-12WSL-0626-SM-5GCOY	GTEX-12WSL	Thyroid	Thyroid	Used	Used	Used
GTEX-12WSL-0005-SM-5NQAD	GTEX-12WSL	Whole_Blood	Whole_Blood	Used	Used	Filtered
GTEX-12WSM-0226-SM-5LZV6	GTEX-12WSM	Adipose-Subcutaneous	Adipose	Used	Used	Used
GTEX-12WSM-0626-SM-5GCOK	GTEX-12WSM	Adipose-Visceral_Omentum	Adipose	Used	Used	Used
GTEX-12WSM-0526-SM-5GCO8	GTEX-12WSM	Artery-Tibial	Artery	Used	Used	Used
GTEX-12WSM-0011-R3b-SM-5LZWI	GTEX-12WSM	Brain-Anterior_cingulate_cortex_BA24	Brain	Used	Used	Used
GTEX-12WSM-0011-R5a-SM-5EQ4Y	GTEX-12WSM	Brain-Caudate_basal_ganglia	Brain	Used	Used	Used
GTEX-12WSM-0011-R11a-SM-5DUX8	GTEX-12WSM	Brain-Cerebellar_Hemisphere	Brain	Used	Used	Used
GTEX-12WSM-2126-SM-5GCOC	GTEX-12WSM	Brain-Cerebellum	Brain	Used	Used	Used
GTEX-12WSM-0011-R10a-SM-5DUWV	GTEX-12WSM	Brain-Frontal_Cortex_BA9	Brain	Used	Used	Used
GTEX-12WSM-0011-R1a-SM-5LZW6	GTEX-12WSM	Brain-Hippocampus	Brain	Used	Used	Used
GTEX-12WSM-0011-R8a-SM-5DUWJ	GTEX-12WSM	Brain-Hypothalamus	Brain	Used	Used	Used
GTEX-12WSM-0011-R6b-SM-5EQ6N	GTEX-12WSM	Brain-Nucleus_accumbens_basal_ganglia	Brain	Used	Used	Used
GTEX-12WSM-0011-R7b-SM-5EGLD	GTEX-12WSM	Brain-Putamen_basal_ganglia	Brain	Filtered	Used	Filtered
GTEX-12WSM-1726-SM-5BC6J	GTEX-12WSM	Breast-Mammary_Tissue	Breast	Used	Used	Used
GTEX-12WSM-0008-SM-5S2VD	GTEX-12WSM	Cells-Transformed_fibroblasts	Cells	Filtered	Used	Filtered
GTEX-12WSM-1426-SM-5GCPA	GTEX-12WSM	Colon-Sigmoid	Colon	Used	Used	Used
GTEX-12WSM-0726-SM-5GCOW	GTEX-12WSM	Liver	Liver	Used	Used	Used
GTEX-12WSM-1826-SM-5BC64	GTEX-12WSM	Minor_Salivary_Gland	Minor_Salivary_Gland	Used	Used	Used
GTEX-12WSM-0326-SM-5LZVI	GTEX-12WSM	Muscle-Skeletal	Muscle	Used	Used	Used
GTEX-12WSM-0426-SM-5LZVU	GTEX-12WSM	Nerve-Tibial	Nerve	Used	Used	Used
GTEX-12WSM-2226-SM-5DUVS	GTEX-12WSM	Pituitary	Pituitary	Used	Used	Used
GTEX-12WSM-1926-SM-5BC65	GTEX-12WSM	Skin-Not_Sun_Exposed_Suprapubic	Skin	Used	Used	Used
GTEX-12WSM-1326-SM-5GCP9	GTEX-12WSM	Testis	Testis	Used	Used	Used
GTEX-12WSM-0005-SM-5NQB3	GTEX-12WSM	Whole_Blood	Whole_Blood	Filtered	Used	Filtered
GTEX-12WSN-0926-SM-5GCN1	GTEX-12WSN	Adrenal_Gland	Adrenal_Gland	Filtered	Filtered	Filtered
GTEX-12WSN-0326-SM-5GCP6	GTEX-12WSN	Artery-Aorta	Artery	Used	Used	Used
GTEX-12WSN-2726-SM-5LZUK	GTEX-12WSN	Artery-Tibial	Artery	Used	Used	Used
GTEX-12WSN-1326-SM-5GCNT	GTEX-12WSN	Breast-Mammary_Tissue	Breast	Used	Used	Used
GTEX-12WSN-0001-SM-664MG	GTEX-12WSN	Cells-EBV-transformed_lymphocytes	Cells	Filtered	Used	Filtered
GTEX-12WSN-0008-SM-664MI	GTEX-12WSN	Cells-Transformed_fibroblasts	Cells	Filtered	Used	Filtered
GTEX-12WSN-1826-SM-5LZUT	GTEX-12WSN	Esophagus-Gastroesophageal_Junction	Esophagus	Used	Used	Used
GTEX-12WSN-5016-SM-7DUGY	GTEX-12WSN	Esophagus-Muscularis	Esophagus	Used	Used	Used
GTEX-12WSN-0226-SM-5DUXH	GTEX-12WSN	Heart-Atrial_Appendage	Heart	Used	Used	Used
GTEX-12WSN-5001-SM-7DHMK	GTEX-12WSN	Heart-Left_Ventricle	Heart	Used	Used	Used
GTEX-12WSN-5004-SM-793CE	GTEX-12WSN	Lung	Lung	Used	Used	Used
GTEX-12WSN-2226-SM-5DUXT	GTEX-12WSN	Minor_Salivary_Gland	Minor_Salivary_Gland	Filtered	Used	Filtered
GTEX-12WSN-2526-SM-5LZU8	GTEX-12WSN	Muscle-Skeletal	Muscle	Used	Used	Used
GTEX-12WSN-0826-SM-5GCOF	GTEX-12WSN	Pancreas	Pancreas	Used	Used	Used
GTEX-12WSN-1426-SM-5GCO6	GTEX-12WSN	Skin-Not_Sun_Exposed_Suprapubic	Skin	Used	Used	Used
GTEX-12WSN-5019-SM-79OM6	GTEX-12WSN	Skin-Sun_Exposed_Lower_leg	Skin	Used	Used	Filtered
GTEX-12WSN-0126-SM-5DUX5	GTEX-12WSN	Spleen	Spleen	Used	Used	Used
GTEX-12WSN-0726-SM-5GCMS	GTEX-12WSN	Thyroid	Thyroid	Used	Used	Used
GTEX-12WSN-0006-SM-5NQAP	GTEX-12WSN	Whole_Blood	Whole_Blood	Used	Used	Filtered
GTEX-12ZZW-2326-SM-5DUW2	GTEX-12ZZW	Adipose-Visceral_Omentum	Adipose	Used	Used	Used
GTEX-12ZZW-0426-SM-5GCO9	GTEX-12ZZW	Artery-Tibial	Artery	Used	Used	Used
GTEX-12ZZW-0011-R4a-SM-5DUX9	GTEX-12ZZW	Brain-Amygdala	Brain	Filtered	Used	Filtered
GTEX-12ZZW-0011-R3a-SM-5DUWW	GTEX-12ZZW	Brain-Anterior_cingulate_cortex_BA24	Brain	Filtered	Used	Filtered
GTEX-12ZZW-0011-R5a-SM-5DUVN	GTEX-12ZZW	Brain-Caudate_basal_ganglia	Brain	Used	Used	Used
GTEX-12ZZW-2926-SM-5LZUP	GTEX-12ZZW	Brain-Cortex	Brain	Used	Used	Used
GTEX-12ZZW-0011-R10b-SM-5HL9X	GTEX-12ZZW	Brain-Frontal_Cortex_BA9	Brain	Used	Used	Used
GTEX-12ZZW-0011-R6a-SM-5DUVZ	GTEX-12ZZW	Brain-Nucleus_accumbens_basal_ganglia	Brain	Filtered	Used	Filtered
GTEX-12ZZW-0011-R7a-SM-5DUWC	GTEX-12ZZW	Brain-Putamen_basal_ganglia	Brain	Used	Used	Used
GTEX-12ZZW-0008-SM-5YY9L	GTEX-12ZZW	Cells-Transformed_fibroblasts	Cells	Filtered	Used	Filtered
GTEX-12ZZW-2426-SM-5DUWE	GTEX-12ZZW	Colon-Sigmoid	Colon	Used	Used	Used
GTEX-12ZZW-1726-SM-5DUVD	GTEX-12ZZW	Esophagus-Mucosa	Esophagus	Used	Used	Filtered
GTEX-12ZZW-1026-SM-5GCMM	GTEX-12ZZW	Heart-Left_Ventricle	Heart	Filtered	Used	Filtered
GTEX-12ZZW-0926-SM-5LZUD	GTEX-12ZZW	Lung	Lung	Used	Used	Used
GTEX-12ZZW-3026-SM-5LZW7	GTEX-12ZZW	Pituitary	Pituitary	Used	Used	Used
GTEX-12ZZW-0005-SM-5O9BY	GTEX-12ZZW	Whole_Blood	Whole_Blood	Filtered	Used	Filtered
GTEX-12ZZX-0226-SM-5DUXU	GTEX-12ZZX	Adipose-Subcutaneous	Adipose	Used	Used	Used
GTEX-12ZZX-1726-SM-5BC63	GTEX-12ZZX	Adipose-Visceral_Omentum	Adipose	Used	Used	Used
GTEX-12ZZX-1026-SM-5LZUW	GTEX-12ZZX	Artery-Aorta	Artery	Used	Used	Used
GTEX-12ZZX-0626-SM-5EQ46	GTEX-12ZZX	Artery-Coronary	Artery	Used	Used	Used
GTEX-12ZZX-0526-SM-5DUW6	GTEX-12ZZX	Artery-Tibial	Artery	Used	Used	Used
GTEX-12ZZX-0011-R3b-SM-5EGLH	GTEX-12ZZX	Brain-Anterior_cingulate_cortex_BA24	Brain	Used	Used	Used
GTEX-12ZZX-0011-R5a-SM-5HL89	GTEX-12ZZX	Brain-Caudate_basal_ganglia	Brain	Used	Used	Used
GTEX-12ZZX-0011-R11a-SM-5DUVJ	GTEX-12ZZX	Brain-Cerebellar_Hemisphere	Brain	Used	Used	Used
GTEX-12ZZX-2826-SM-5BC6K	GTEX-12ZZX	Brain-Cerebellum	Brain	Used	Used	Used
GTEX-12ZZX-2926-SM-5GCOQ	GTEX-12ZZX	Brain-Cortex	Brain	Used	Used	Used
GTEX-12ZZX-0011-R10b-SM-5DUWK	GTEX-12ZZX	Brain-Frontal_Cortex_BA9	Brain	Used	Used	Used
GTEX-12ZZX-0011-R1a-SM-5EQ6B	GTEX-12ZZX	Brain-Hippocampus	Brain	Used	Used	Used
GTEX-12ZZX-0011-R8a-SM-5DUW8	GTEX-12ZZX	Brain-Hypothalamus	Brain	Used	Used	Used
GTEX-12ZZX-0011-R6a-SM-5HL8L	GTEX-12ZZX	Brain-Nucleus_accumbens_basal_ganglia	Brain	Used	Used	Used
GTEX-12ZZX-0011-R7b-SM-5DUVV	GTEX-12ZZX	Brain-Putamen_basal_ganglia	Brain	Used	Used	Used
GTEX-12ZZX-0011-R2a-SM-5EGLG	GTEX-12ZZX	Brain-Substantia_nigra	Brain	Used	Used	Used
GTEX-12ZZX-1126-SM-5EGKB	GTEX-12ZZX	Breast-Mammary_Tissue	Breast	Used	Used	Used
GTEX-12ZZX-0008-SM-5YY9N	GTEX-12ZZX	Cells-Transformed_fibroblasts	Cells	Filtered	Used	Filtered
GTEX-12ZZX-2726-SM-5N9FT	GTEX-12ZZX	Colon-Sigmoid	Colon	Filtered	Used	Filtered
GTEX-12ZZX-1326-SM-5DUWI	GTEX-12ZZX	Esophagus-Mucosa	Esophagus	Used	Used	Filtered
GTEX-12ZZX-0726-SM-5EGKA	GTEX-12ZZX	Heart-Atrial_Appendage	Heart	Used	Used	Used
GTEX-12ZZX-0326-SM-5DUVH	GTEX-12ZZX	Muscle-Skeletal	Muscle	Used	Used	Used
GTEX-12ZZX-0426-SM-5DUVT	GTEX-12ZZX	Nerve-Tibial	Nerve	Used	Used	Used
GTEX-12ZZX-2026-SM-5LZV9	GTEX-12ZZX	Ovary	Ovary	Used	Used	Used
GTEX-12ZZX-3026-SM-5GCP3	GTEX-12ZZX	Pituitary	Pituitary	Used	Used	Used
GTEX-12ZZX-2426-SM-5GCOE	GTEX-12ZZX	Skin-Not_Sun_Exposed_Suprapubic	Skin	Used	Used	Used
GTEX-12ZZX-0126-SM-5EGK9	GTEX-12ZZX	Skin-Sun_Exposed_Lower_leg	Skin	Used	Used	Filtered
GTEX-12ZZX-1226-SM-5EGHS	GTEX-12ZZX	Thyroid	Thyroid	Used	Used	Used
GTEX-12ZZX-2126-SM-5LZVL	GTEX-12ZZX	Uterus	Uterus	Used	Used	Used
GTEX-12ZZX-1926-SM-5EGKC	GTEX-12ZZX	Vagina	Vagina	Filtered	Used	Filtered
GTEX-12ZZX-0005-SM-5O9A9	GTEX-12ZZX	Whole_Blood	Whole_Blood	Used	Used	Filtered
GTEX-12ZZY-0326-SM-5LZVQ	GTEX-12ZZY	Adipose-Subcutaneous	Adipose	Used	Used	Used
GTEX-12ZZY-1326-SM-5GCNW	GTEX-12ZZY	Artery-Aorta	Artery	Used	Used	Used
GTEX-12ZZY-0526-SM-5EQ5H	GTEX-12ZZY	Artery-Tibial	Artery	Used	Used	Used
GTEX-12ZZY-0011-R5a-SM-5EGL9	GTEX-12ZZY	Brain-Caudate_basal_ganglia	Brain	Used	Used	Used
GTEX-12ZZY-2926-SM-5DUXO	GTEX-12ZZY	Brain-Cerebellum	Brain	Used	Used	Used
GTEX-12ZZY-3026-SM-5GCOU	GTEX-12ZZY	Brain-Cortex	Brain	Used	Used	Used
GTEX-12ZZY-0011-R10b-SM-5HL7W	GTEX-12ZZY	Brain-Frontal_Cortex_BA9	Brain	Used	Used	Used
GTEX-12ZZY-0011-R6b-SM-5EGLA	GTEX-12ZZY	Brain-Nucleus_accumbens_basal_ganglia	Brain	Used	Used	Used
GTEX-12ZZY-0011-R7a-SM-5EGLB	GTEX-12ZZY	Brain-Putamen_basal_ganglia	Brain	Used	Used	Used
GTEX-12ZZY-0008-SM-5YY9Q	GTEX-12ZZY	Cells-Transformed_fibroblasts	Cells	Filtered	Used	Filtered
GTEX-12ZZY-2726-SM-5EQ45	GTEX-12ZZY	Colon-Sigmoid	Colon	Filtered	Used	Filtered
GTEX-12ZZY-1426-SM-5N9EI	GTEX-12ZZY	Esophagus-Mucosa	Esophagus	Filtered	Used	Filtered
GTEX-12ZZY-1526-SM-5LZWF	GTEX-12ZZY	Esophagus-Muscularis	Esophagus	Used	Used	Used
GTEX-12ZZY-1226-SM-5GCNK	GTEX-12ZZY	Heart-Atrial_Appendage	Heart	Used	Used	Used
GTEX-12ZZY-1126-SM-5DUWQ	GTEX-12ZZY	Heart-Left_Ventricle	Heart	Filtered	Used	Filtered
GTEX-12ZZY-0926-SM-5EQ6I	GTEX-12ZZY	Lung	Lung	Used	Used	Used
GTEX-12ZZY-0626-SM-5EQ5T	GTEX-12ZZY	Muscle-Skeletal	Muscle	Used	Used	Used
GTEX-12ZZY-0426-SM-5LZW3	GTEX-12ZZY	Nerve-Tibial	Nerve	Used	Used	Used
GTEX-12ZZY-3126-SM-5DUX3	GTEX-12ZZY	Pituitary	Pituitary	Used	Used	Used
GTEX-12ZZY-0726-SM-5EQ66	GTEX-12ZZY	Skin-Not_Sun_Exposed_Suprapubic	Skin	Used	Used	Used
GTEX-12ZZY-0226-SM-5LZVE	GTEX-12ZZY	Skin-Sun_Exposed_Lower_leg	Skin	Filtered	Used	Filtered
GTEX-12ZZY-0126-SM-5LZV2	GTEX-12ZZY	Testis	Testis	Used	Used	Used
GTEX-12ZZY-0826-SM-5EQMT	GTEX-12ZZY	Thyroid	Thyroid	Used	Used	Used
GTEX-12ZZZ-0526-SM-5DUX6	GTEX-12ZZZ	Adipose-Subcutaneous	Adipose	Used	Used	Used
GTEX-12ZZZ-0926-SM-5N9EQ	GTEX-12ZZZ	Adrenal_Gland	Adrenal_Gland	Filtered	Filtered	Filtered
GTEX-12ZZZ-0011-R4b-SM-5DUV7	GTEX-12ZZZ	Brain-Amygdala	Brain	Filtered	Used	Filtered
GTEX-12ZZZ-0011-R3b-SM-5DUXK	GTEX-12ZZZ	Brain-Anterior_cingulate_cortex_BA24	Brain	Used	Used	Used
GTEX-12ZZZ-0011-R5a-SM-5EQ4M	GTEX-12ZZZ	Brain-Caudate_basal_ganglia	Brain	Used	Used	Used
GTEX-12ZZZ-0011-R11a-SM-5EGLC	GTEX-12ZZZ	Brain-Cerebellar_Hemisphere	Brain	Filtered	Used	Filtered
GTEX-12ZZZ-3126-SM-5LZU6	GTEX-12ZZZ	Brain-Cerebellum	Brain	Used	Used	Used
GTEX-12ZZZ-3026-SM-5BC67	GTEX-12ZZZ	Brain-Cortex	Brain	Used	Used	Used
GTEX-12ZZZ-0011-R10a-SM-5P9HC	GTEX-12ZZZ	Brain-Frontal_Cortex_BA9	Brain	Used	Used	Used
GTEX-12ZZZ-0011-R6b-SM-5EQ5B	GTEX-12ZZZ	Brain-Nucleus_accumbens_basal_ganglia	Brain	Used	Used	Used
GTEX-12ZZZ-0011-R7b-SM-5EGLE	GTEX-12ZZZ	Brain-Putamen_basal_ganglia	Brain	Used	Used	Used
GTEX-12ZZZ-0008-SM-5YY9S	GTEX-12ZZZ	Cells-Transformed_fibroblasts	Cells	Filtered	Used	Filtered
GTEX-12ZZZ-2426-SM-5GCNN	GTEX-12ZZZ	Colon-Transverse	Colon	Used	Used	Used
GTEX-12ZZZ-1726-SM-59HK5	GTEX-12ZZZ	Heart-Left_Ventricle	Heart	Used	Used	Used
GTEX-12ZZZ-1326-SM-59HKW	GTEX-12ZZZ	Liver	Liver	Filtered	Used	Filtered
GTEX-12ZZZ-0226-SM-59HKU	GTEX-12ZZZ	Muscle-Skeletal	Muscle	Used	Used	Used
GTEX-12ZZZ-2026-SM-5LZWJ	GTEX-12ZZZ	Prostate	Prostate	Used	Used	Used
GTEX-12ZZZ-0726-SM-5GCNZ	GTEX-12ZZZ	Skin-Not_Sun_Exposed_Suprapubic	Skin	Used	Used	Used
GTEX-12ZZZ-0626-SM-5DUXI	GTEX-12ZZZ	Skin-Sun_Exposed_Lower_leg	Skin	Used	Used	Filtered
GTEX-12ZZZ-1226-SM-59HK1	GTEX-12ZZZ	Thyroid	Thyroid	Used	Used	Used
GTEX-13111-1726-SM-5EGJZ	GTEX-13111	Adipose-Subcutaneous	Adipose	Used	Used	Used
GTEX-13111-0626-SM-5LZVR	GTEX-13111	Adipose-Visceral_Omentum	Adipose	Used	Used	Used
GTEX-13111-0326-SM-5DUXF	GTEX-13111	Adrenal_Gland	Adrenal_Gland	Used	Filtered	Used
GTEX-13111-0526-SM-5LZVF	GTEX-13111	Artery-Aorta	Artery	Used	Used	Used
GTEX-13111-2126-SM-5LZU2	GTEX-13111	Artery-Tibial	Artery	Used	Used	Used
GTEX-13111-0002-SM-5TDBU	GTEX-13111	Cells-EBV-transformed_lymphocytes	Cells	Filtered	Used	Filtered
GTEX-13111-0008-SM-5YY8R	GTEX-13111	Cells-Transformed_fibroblasts	Cells	Filtered	Used	Filtered
GTEX-13111-1926-SM-5GCOL	GTEX-13111	Colon-Sigmoid	Colon	Used	Used	Used
GTEX-13111-0726-SM-5DUVE	GTEX-13111	Colon-Transverse	Colon	Used	Used	Used
GTEX-13111-1126-SM-5GCMZ	GTEX-13111	Esophagus-Gastroesophageal_Junction	Esophagus	Used	Used	Used
GTEX-13111-0826-SM-5LZV3	GTEX-13111	Esophagus-Mucosa	Esophagus	Used	Used	Filtered
GTEX-13111-0926-SM-5DUVQ	GTEX-13111	Esophagus-Muscularis	Esophagus	Used	Used	Used
GTEX-13111-0426-SM-5DUXR	GTEX-13111	Lung	Lung	Used	Used	Used
GTEX-13111-2326-SM-5LZUQ	GTEX-13111	Minor_Salivary_Gland	Minor_Salivary_Gland	Used	Used	Used
GTEX-13111-2226-SM-5LZUE	GTEX-13111	Muscle-Skeletal	Muscle	Used	Used	Used
GTEX-13111-2026-SM-5GCMN	GTEX-13111	Nerve-Tibial	Nerve	Used	Used	Used
GTEX-13111-1326-SM-5GCNO	GTEX-13111	Prostate	Prostate	Used	Used	Used
GTEX-13111-1626-SM-5EGJY	GTEX-13111	Skin-Sun_Exposed_Lower_leg	Skin	Used	Used	Filtered
GTEX-13111-1426-SM-5DUW3	GTEX-13111	Small_Intestine-Terminal_Ileum	Small_Intestine	Used	Used	Used
GTEX-13111-0126-SM-5EGHO	GTEX-13111	Spleen	Spleen	Used	Used	Used
GTEX-13111-1226-SM-5GCNC	GTEX-13111	Stomach	Stomach	Used	Used	Used
GTEX-13111-1526-SM-5EGJX	GTEX-13111	Testis	Testis	Used	Used	Used
GTEX-13111-0226-SM-5EQ55	GTEX-13111	Thyroid	Thyroid	Used	Used	Used
GTEX-13111-0005-SM-5NQ7Z	GTEX-13111	Whole_Blood	Whole_Blood	Used	Used	Filtered
GTEX-13112-2726-SM-5DUW5	GTEX-13112	Adipose-Subcutaneous	Adipose	Used	Used	Used
GTEX-13112-1126-SM-5GCMY	GTEX-13112	Adipose-Visceral_Omentum	Adipose	Used	Used	Used
GTEX-13112-0011-R4b-SM-5DUXL	GTEX-13112	Brain-Amygdala	Brain	Used	Used	Used
GTEX-13112-0011-R3b-SM-5HL9L	GTEX-13112	Brain-Anterior_cingulate_cortex_BA24	Brain	Used	Used	Used
GTEX-13112-0011-R5b-SM-5DUV8	GTEX-13112	Brain-Caudate_basal_ganglia	Brain	Filtered	Used	Filtered
GTEX-13112-2926-SM-5DUWT	GTEX-13112	Brain-Cerebellum	Brain	Used	Used	Used
GTEX-13112-0011-R1b-SM-5HL7K	GTEX-13112	Brain-Hippocampus	Brain	Filtered	Used	Filtered
GTEX-13112-0011-R8b-SM-664OV	GTEX-13112	Brain-Hypothalamus	Brain	Filtered	Used	Filtered
GTEX-13112-0011-R6b-SM-5DUVK	GTEX-13112	Brain-Nucleus_accumbens_basal_ganglia	Brain	Used	Used	Used
GTEX-13112-0011-R7b-SM-5DUVW	GTEX-13112	Brain-Putamen_basal_ganglia	Brain	Used	Used	Used
GTEX-13112-0008-SM-5YY9M	GTEX-13112	Cells-Transformed_fibroblasts	Cells	Filtered	Used	Filtered
GTEX-13112-0526-SM-5EQ4S	GTEX-13112	Heart-Atrial_Appendage	Heart	Used	Used	Used
GTEX-13112-0426-SM-5PNVC	GTEX-13112	Heart-Left_Ventricle	Heart	Used	Used	Used
GTEX-13112-2126-SM-5GCO4	GTEX-13112	Kidney-Cortex	Kidney	Filtered	Used	Filtered
GTEX-13112-1426-SM-5EGH8	GTEX-13112	Liver	Liver	Filtered	Used	Filtered
GTEX-13112-2626-SM-5BC66	GTEX-13112	Muscle-Skeletal	Muscle	Used	Used	Used
GTEX-13112-3126-SM-5IFGP	GTEX-13112	Pituitary	Pituitary	Used	Used	Used
GTEX-13112-0126-SM-5P9IU	GTEX-13112	Skin-Not_Sun_Exposed_Suprapubic	Skin	Used	Used	Used
GTEX-13112-2826-SM-5DUWH	GTEX-13112	Skin-Sun_Exposed_Lower_leg	Skin	Used	Used	Filtered
GTEX-13112-0226-SM-5P9IV	GTEX-13112	Testis	Testis	Used	Used	Used
GTEX-13112-0326-SM-5P9IW	GTEX-13112	Thyroid	Thyroid	Used	Used	Used
GTEX-1313W-0226-SM-5LZV7	GTEX-1313W	Adipose-Subcutaneous	Adipose	Used	Used	Used
GTEX-1313W-1626-SM-5J1OE	GTEX-1313W	Adipose-Visceral_Omentum	Adipose	Used	Used	Used
GTEX-1313W-1026-SM-5EQ5I	GTEX-1313W	Artery-Aorta	Artery	Used	Used	Used
GTEX-1313W-0011-R4b-SM-5KLZV	GTEX-1313W	Brain-Amygdala	Brain	Used	Used	Used
GTEX-1313W-0011-R3a-SM-5EGLI	GTEX-1313W	Brain-Anterior_cingulate_cortex_BA24	Brain	Used	Used	Used
GTEX-1313W-0011-R5b-SM-5L3EP	GTEX-1313W	Brain-Caudate_basal_ganglia	Brain	Used	Used	Used
GTEX-1313W-0011-R11a-SM-5DUXN	GTEX-1313W	Brain-Cerebellar_Hemisphere	Brain	Used	Used	Used
GTEX-1313W-3026-SM-5LZUZ	GTEX-1313W	Brain-Cerebellum	Brain	Used	Used	Used
GTEX-1313W-3126-SM-5LZUI	GTEX-1313W	Brain-Cortex	Brain	Used	Used	Used
GTEX-1313W-0011-R10b-SM-5DUXA	GTEX-1313W	Brain-Frontal_Cortex_BA9	Brain	Used	Used	Used
GTEX-1313W-0011-R1b-SM-5EQ4A	GTEX-1313W	Brain-Hippocampus	Brain	Used	Used	Used
GTEX-1313W-0011-R8a-SM-5DUVM	GTEX-1313W	Brain-Hypothalamus	Brain	Used	Used	Used
GTEX-1313W-0011-R6a-SM-5K7XO	GTEX-1313W	Brain-Nucleus_accumbens_basal_ganglia	Brain	Used	Used	Used
GTEX-1313W-0011-R7b-SM-5DUWL	GTEX-1313W	Brain-Putamen_basal_ganglia	Brain	Used	Used	Used
GTEX-1313W-0011-R2a-SM-5EGLF	GTEX-1313W	Brain-Substantia_nigra	Brain	Used	Used	Used
GTEX-1313W-0826-SM-5EQ4T	GTEX-1313W	Breast-Mammary_Tissue	Breast	Used	Used	Used
GTEX-1313W-0008-SM-5YYAP	GTEX-1313W	Cells-Transformed_fibroblasts	Cells	Filtered	Used	Filtered
GTEX-1313W-1126-SM-5EQ5U	GTEX-1313W	Heart-Atrial_Appendage	Heart	Used	Used	Used
GTEX-1313W-1426-SM-5KLZU	GTEX-1313W	Heart-Left_Ventricle	Heart	Filtered	Used	Filtered
GTEX-1313W-0926-SM-5EQ56	GTEX-1313W	Lung	Lung	Used	Used	Used
GTEX-1313W-0526-SM-5P9FZ	GTEX-1313W	Muscle-Skeletal	Muscle	Used	Used	Used
GTEX-1313W-0326-SM-5LZU5	GTEX-1313W	Nerve-Tibial	Nerve	Used	Used	Used
GTEX-1313W-2726-SM-5P9IX	GTEX-1313W	Ovary	Ovary	Used	Used	Used
GTEX-1313W-3226-SM-5LZUU	GTEX-1313W	Pituitary	Pituitary	Used	Used	Used
GTEX-1313W-0626-SM-5EQ4H	GTEX-1313W	Skin-Not_Sun_Exposed_Suprapubic	Skin	Used	Used	Used
GTEX-1313W-0126-SM-5LZUN	GTEX-1313W	Skin-Sun_Exposed_Lower_leg	Skin	Used	Used	Filtered
GTEX-1313W-0726-SM-5EGK1	GTEX-1313W	Thyroid	Thyroid	Used	Used	Used
GTEX-1313W-2826-SM-5P9G1	GTEX-1313W	Uterus	Uterus	Used	Used	Used
GTEX-1313W-0006-SM-5O9B1	GTEX-1313W	Whole_Blood	Whole_Blood	Filtered	Used	Filtered
GTEX-1314G-1626-SM-5EQ67	GTEX-1314G	Adipose-Subcutaneous	Adipose	Used	Used	Used
GTEX-1314G-1926-SM-5BC6F	GTEX-1314G	Artery-Tibial	Artery	Used	Used	Used
GTEX-1314G-1226-SM-5BC6D	GTEX-1314G	Breast-Mammary_Tissue	Breast	Used	Used	Used
GTEX-1314G-0008-SM-5YY9K	GTEX-1314G	Cells-Transformed_fibroblasts	Cells	Filtered	Used	Filtered
GTEX-1314G-0126-SM-5LZUL	GTEX-1314G	Heart-Left_Ventricle	Heart	Used	Used	Used
GTEX-1314G-2026-SM-5LZUM	GTEX-1314G	Minor_Salivary_Gland	Minor_Salivary_Gland	Used	Used	Used
GTEX-1314G-1726-SM-5LZUX	GTEX-1314G	Muscle-Skeletal	Muscle	Used	Used	Used
GTEX-1314G-1826-SM-5LZVA	GTEX-1314G	Nerve-Tibial	Nerve	Used	Used	Used
GTEX-1314G-1326-SM-5BC6E	GTEX-1314G	Skin-Not_Sun_Exposed_Suprapubic	Skin	Used	Used	Used
GTEX-1314G-1526-SM-5EGK2	GTEX-1314G	Skin-Sun_Exposed_Lower_leg	Skin	Used	Used	Filtered
GTEX-1314G-0005-SM-5NQ9O	GTEX-1314G	Whole_Blood	Whole_Blood	Filtered	Used	Filtered
GTEX-131XE-2426-SM-5EQ5V	GTEX-131XE	Adipose-Subcutaneous	Adipose	Used	Used	Used
GTEX-131XE-2026-SM-5LZW1	GTEX-131XE	Adipose-Visceral_Omentum	Adipose	Used	Used	Used
GTEX-131XE-2626-SM-5PNYY	GTEX-131XE	Artery-Tibial	Artery	Used	Used	Used
GTEX-131XE-1026-SM-5EGKE	GTEX-131XE	Colon-Sigmoid	Colon	Used	Used	Used
GTEX-131XE-0826-SM-5HL9W	GTEX-131XE	Colon-Transverse	Colon	Used	Used	Used
GTEX-131XE-1526-SM-5KM1A	GTEX-131XE	Esophagus-Gastroesophageal_Junction	Esophagus	Used	Used	Used
GTEX-131XE-1426-SM-5HL7V	GTEX-131XE	Esophagus-Mucosa	Esophagus	Used	Used	Filtered
GTEX-131XE-1226-SM-5EGKF	GTEX-131XE	Esophagus-Muscularis	Esophagus	Used	Used	Used
GTEX-131XE-0526-SM-5K7YT	GTEX-131XE	Heart-Atrial_Appendage	Heart	Used	Used	Used
GTEX-131XE-0626-SM-5HL98	GTEX-131XE	Heart-Left_Ventricle	Heart	Used	Used	Used
GTEX-131XE-0326-SM-5LZVO	GTEX-131XE	Liver	Liver	Used	Used	Used
GTEX-131XE-0726-SM-5HL9K	GTEX-131XE	Lung	Lung	Used	Used	Used
GTEX-131XE-2726-SM-5P9G7	GTEX-131XE	Muscle-Skeletal	Muscle	Used	Used	Used
GTEX-131XE-2526-SM-5EQ57	GTEX-131XE	Nerve-Tibial	Nerve	Used	Used	Used
GTEX-131XE-1926-SM-5IFER	GTEX-131XE	Pancreas	Pancreas	Used	Used	Used
GTEX-131XE-1626-SM-5K7VO	GTEX-131XE	Skin-Not_Sun_Exposed_Suprapubic	Skin	Used	Used	Used
GTEX-131XE-2326-SM-5PNZ2	GTEX-131XE	Skin-Sun_Exposed_Lower_leg	Skin	Used	Used	Filtered
GTEX-131XE-0926-SM-5HL7J	GTEX-131XE	Small_Intestine-Terminal_Ileum	Small_Intestine	Used	Used	Used
GTEX-131XE-1126-SM-5EGHW	GTEX-131XE	Spleen	Spleen	Used	Used	Used
GTEX-131XE-2226-SM-5PNYX	GTEX-131XE	Stomach	Stomach	Used	Used	Used
GTEX-131XE-0426-SM-5IJF4	GTEX-131XE	Testis	Testis	Used	Used	Used
GTEX-131XE-0126-SM-5LZVC	GTEX-131XE	Thyroid	Thyroid	Used	Used	Used
GTEX-131XE-0006-SM-5P9F9	GTEX-131XE	Whole_Blood	Whole_Blood	Filtered	Used	Filtered
GTEX-131XF-2226-SM-5EQKG	GTEX-131XF	Adipose-Subcutaneous	Adipose	Used	Used	Used
GTEX-131XF-0126-SM-5DUVF	GTEX-131XF	Adrenal_Gland	Adrenal_Gland	Used	Filtered	Used
GTEX-131XF-0526-SM-5HL87	GTEX-131XF	Artery-Coronary	Artery	Used	Used	Used
GTEX-131XF-2526-SM-5EQ68	GTEX-131XF	Artery-Tibial	Artery	Used	Used	Used
GTEX-131XF-0008-SM-664MH	GTEX-131XF	Cells-Transformed_fibroblasts	Cells	Filtered	Used	Filtered
GTEX-131XF-1126-SM-5HL8J	GTEX-131XF	Esophagus-Gastroesophageal_Junction	Esophagus	Used	Used	Used
GTEX-131XF-0826-SM-5GICG	GTEX-131XF	Esophagus-Mucosa	Esophagus	Used	Used	Filtered
GTEX-131XF-0926-SM-5BC69	GTEX-131XF	Esophagus-Muscularis	Esophagus	Used	Used	Used
GTEX-131XF-0426-SM-5HL7U	GTEX-131XF	Heart-Atrial_Appendage	Heart	Used	Used	Used
GTEX-131XF-5001-SM-7DHLY	GTEX-131XF	Heart-Left_Ventricle	Heart	Used	Used	Used
GTEX-131XF-1026-SM-5BC6A	GTEX-131XF	Lung	Lung	Used	Used	Used
GTEX-131XF-2826-SM-5EGKH	GTEX-131XF	Minor_Salivary_Gland	Minor_Salivary_Gland	Used	Used	Used
GTEX-131XF-2326-SM-5BC6B	GTEX-131XF	Muscle-Skeletal	Muscle	Used	Used	Used
GTEX-131XF-2426-SM-5BC6C	GTEX-131XF	Nerve-Tibial	Nerve	Used	Used	Used
GTEX-131XF-1426-SM-5BC68	GTEX-131XF	Pancreas	Pancreas	Used	Used	Used
GTEX-131XF-5013-SM-7EWFI	GTEX-131XF	Prostate	Prostate	Used	Used	Used
GTEX-131XF-2626-SM-5EQ6K	GTEX-131XF	Skin-Not_Sun_Exposed_Suprapubic	Skin	Used	Used	Used
GTEX-131XF-2126-SM-5DUWS	GTEX-131XF	Skin-Sun_Exposed_Lower_leg	Skin	Used	Used	Filtered
GTEX-131XF-1326-SM-5GCMQ	GTEX-131XF	Small_Intestine-Terminal_Ileum	Small_Intestine	Used	Used	Used
GTEX-131XF-1226-SM-5HL8V	GTEX-131XF	Stomach	Stomach	Used	Used	Used
GTEX-131XF-1826-SM-5EGKG	GTEX-131XF	Thyroid	Thyroid	Used	Used	Used
GTEX-131XF-0006-SM-5P9HK	GTEX-131XF	Whole_Blood	Whole_Blood	Filtered	Used	Filtered
GTEX-131XG-0126-SM-5K7UJ	GTEX-131XG	Adipose-Visceral_Omentum	Adipose	Used	Used	Used
GTEX-131XG-1326-SM-5DUX4	GTEX-131XG	Adrenal_Gland	Adrenal_Gland	Used	Filtered	Used
GTEX-131XG-0826-SM-5LZVS	GTEX-131XG	Artery-Coronary	Artery	Used	Used	Used
GTEX-131XG-2226-SM-5DUXS	GTEX-131XG	Artery-Tibial	Artery	Used	Used	Used
GTEX-131XG-0008-SM-5YY9O	GTEX-131XG	Cells-Transformed_fibroblasts	Cells	Filtered	Used	Filtered
GTEX-131XG-1526-SM-5GCNQ	GTEX-131XG	Colon-Sigmoid	Colon	Used	Used	Used
GTEX-131XG-1826-SM-5LZV4	GTEX-131XG	Colon-Transverse	Colon	Filtered	Used	Filtered
GTEX-131XG-1126-SM-5DUWR	GTEX-131XG	Esophagus-Gastroesophageal_Junction	Esophagus	Used	Used	Used
GTEX-131XG-1026-SM-5GCMX	GTEX-131XG	Esophagus-Mucosa	Esophagus	Used	Used	Filtered
GTEX-131XG-0926-SM-5LZW5	GTEX-131XG	Esophagus-Muscularis	Esophagus	Used	Used	Used
GTEX-131XG-0526-SM-5DUWF	GTEX-131XG	Heart-Atrial_Appendage	Heart	Used	Used	Used
GTEX-131XG-0626-SM-5GCMP	GTEX-131XG	Heart-Left_Ventricle	Heart	Used	Used	Used
GTEX-131XG-2326-SM-5HL8F	GTEX-131XG	Muscle-Skeletal	Muscle	Used	Used	Used
GTEX-131XG-2526-SM-5HL7F	GTEX-131XG	Nerve-Tibial	Nerve	Used	Used	Used
GTEX-131XG-1926-SM-5LZVG	GTEX-131XG	Ovary	Ovary	Used	Used	Used
GTEX-131XG-1426-SM-5GCMO	GTEX-131XG	Pancreas	Pancreas	Used	Used	Used
GTEX-131XG-0326-SM-5L3DX	GTEX-131XG	Skin-Not_Sun_Exposed_Suprapubic	Skin	Used	Used	Used
GTEX-131XG-2626-SM-5KM17	GTEX-131XG	Skin-Sun_Exposed_Lower_leg	Skin	Used	Used	Filtered
GTEX-131XG-1726-SM-5LZUR	GTEX-131XG	Small_Intestine-Terminal_Ileum	Small_Intestine	Used	Used	Used
GTEX-131XG-0426-SM-5IFGD	GTEX-131XG	Spleen	Spleen	Used	Used	Used
GTEX-131XG-1226-SM-5EGH9	GTEX-131XG	Stomach	Stomach	Filtered	Used	Filtered
GTEX-131XG-0226-SM-5IFG1	GTEX-131XG	Thyroid	Thyroid	Used	Used	Used
GTEX-131XG-2026-SM-5GCN5	GTEX-131XG	Uterus	Uterus	Filtered	Used	Filtered
GTEX-131XG-2126-SM-5DUXG	GTEX-131XG	Vagina	Vagina	Used	Used	Used
GTEX-131XG-0006-SM-5O9CE	GTEX-131XG	Whole_Blood	Whole_Blood	Used	Used	Filtered
GTEX-131XH-0826-SM-5GCN8	GTEX-131XH	Adipose-Visceral_Omentum	Adipose	Used	Used	Used
GTEX-131XH-2426-SM-5PNZ6	GTEX-131XH	Artery-Tibial	Artery	Used	Used	Used
GTEX-131XH-0011-R4b-SM-5DUWB	GTEX-131XH	Brain-Amygdala	Brain	Used	Used	Used
GTEX-131XH-0011-R3b-SM-5DUWM	GTEX-131XH	Brain-Anterior_cingulate_cortex_BA24	Brain	Used	Used	Used
GTEX-131XH-0011-R11a-SM-5EGLN	GTEX-131XH	Brain-Cerebellar_Hemisphere	Brain	Used	Used	Used
GTEX-131XH-2926-SM-5LZU4	GTEX-131XH	Brain-Cerebellum	Brain	Used	Used	Used
GTEX-131XH-0011-R10a-SM-5EGLJ	GTEX-131XH	Brain-Frontal_Cortex_BA9	Brain	Used	Used	Used
GTEX-131XH-0011-R1a-SM-5DUWA	GTEX-131XH	Brain-Hippocampus	Brain	Filtered	Used	Filtered
GTEX-131XH-0011-R8a-SM-5EGLL	GTEX-131XH	Brain-Hypothalamus	Brain	Used	Used	Used
GTEX-131XH-0011-R6a-SM-5KM2G	GTEX-131XH	Brain-Nucleus_accumbens_basal_ganglia	Brain	Used	Used	Used
GTEX-131XH-0011-R2b-SM-5DUVY	GTEX-131XH	Brain-Substantia_nigra	Brain	Used	Used	Used
GTEX-131XH-0008-SM-5YYAC	GTEX-131XH	Cells-Transformed_fibroblasts	Cells	Filtered	Used	Filtered
GTEX-131XH-0226-SM-5LZVB	GTEX-131XH	Heart-Left_Ventricle	Heart	Filtered	Used	Filtered
GTEX-131XH-0626-SM-5LZWH	GTEX-131XH	Liver	Liver	Used	Used	Used
GTEX-131XH-0426-SM-5DUWU	GTEX-131XH	Lung	Lung	Used	Used	Used
GTEX-131XH-2626-SM-5GCNP	GTEX-131XH	Minor_Salivary_Gland	Minor_Salivary_Gland	Used	Used	Used
GTEX-131XH-2726-SM-5GCO2	GTEX-131XH	Muscle-Skeletal	Muscle	Used	Used	Used
GTEX-131XH-2526-SM-5GCND	GTEX-131XH	Nerve-Tibial	Nerve	Used	Used	Used
GTEX-131XH-0126-SM-5LZUY	GTEX-131XH	Skin-Not_Sun_Exposed_Suprapubic	Skin	Used	Used	Used
GTEX-131XH-2226-SM-5DUXJ	GTEX-131XH	Skin-Sun_Exposed_Lower_leg	Skin	Used	Used	Filtered
GTEX-131XH-0526-SM-5DUX7	GTEX-131XH	Thyroid	Thyroid	Used	Used	Used
GTEX-131XH-0006-SM-5O98V	GTEX-131XH	Whole_Blood	Whole_Blood	Filtered	Used	Filtered
GTEX-131XW-0526-SM-5PNXZ	GTEX-131XW	Adipose-Subcutaneous	Adipose	Used	Used	Used
GTEX-131XW-2226-SM-5PNY1	GTEX-131XW	Artery-Aorta	Artery	Used	Used	Used
GTEX-131XW-0226-SM-5IJCA	GTEX-131XW	Artery-Tibial	Artery	Used	Used	Used
GTEX-131XW-0011-R11a-SM-5DUV9	GTEX-131XW	Brain-Cerebellar_Hemisphere	Brain	Filtered	Used	Filtered
GTEX-131XW-3126-SM-5LZUC	GTEX-131XW	Brain-Cortex	Brain	Used	Used	Used
GTEX-131XW-0011-R10a-SM-5DUVA	GTEX-131XW	Brain-Frontal_Cortex_BA9	Brain	Filtered	Used	Filtered
GTEX-131XW-0011-R8a-SM-5DUWY	GTEX-131XW	Brain-Hypothalamus	Brain	Filtered	Used	Filtered
GTEX-131XW-0011-R6b-SM-5K7XY	GTEX-131XW	Brain-Nucleus_accumbens_basal_ganglia	Brain	Filtered	Used	Filtered
GTEX-131XW-0011-R9a-SM-5N9EO	GTEX-131XW	Brain-Spinal_cord_cervical_c-1	Brain	Used	Used	Used
GTEX-131XW-0726-SM-5EGK3	GTEX-131XW	Breast-Mammary_Tissue	Breast	Used	Used	Used
GTEX-131XW-0008-SM-664MJ	GTEX-131XW	Cells-Transformed_fibroblasts	Cells	Filtered	Used	Filtered
GTEX-131XW-1126-SM-5EGK4	GTEX-131XW	Lung	Lung	Used	Used	Used
GTEX-131XW-0326-SM-5KM1J	GTEX-131XW	Muscle-Skeletal	Muscle	Used	Used	Used
GTEX-131XW-0126-SM-5LZWD	GTEX-131XW	Nerve-Tibial	Nerve	Filtered	Used	Filtered
GTEX-131XW-3226-SM-5LZUO	GTEX-131XW	Pituitary	Pituitary	Used	Used	Used
GTEX-131XW-0626-SM-5PNVD	GTEX-131XW	Skin-Not_Sun_Exposed_Suprapubic	Skin	Used	Used	Used
GTEX-131XW-0426-SM-5LZWP	GTEX-131XW	Skin-Sun_Exposed_Lower_leg	Skin	Used	Used	Filtered
GTEX-131XW-0006-SM-5O9AO	GTEX-131XW	Whole_Blood	Whole_Blood	Filtered	Used	Filtered
GTEX-131YS-0226-SM-5IJEH	GTEX-131YS	Adipose-Subcutaneous	Adipose	Used	Used	Used
GTEX-131YS-1726-SM-5HL7G	GTEX-131YS	Adipose-Visceral_Omentum	Adipose	Used	Used	Used
GTEX-131YS-2026-SM-5P9J8	GTEX-131YS	Adrenal_Gland	Adrenal_Gland	Used	Filtered	Used
GTEX-131YS-1126-SM-5N9FQ	GTEX-131YS	Artery-Aorta	Artery	Filtered	Used	Filtered
GTEX-131YS-1226-SM-5K7VE	GTEX-131YS	Artery-Coronary	Artery	Used	Used	Used
GTEX-131YS-0426-SM-5EQ4J	GTEX-131YS	Artery-Tibial	Artery	Used	Used	Used
GTEX-131YS-0011-R4a-SM-5DUVL	GTEX-131YS	Brain-Amygdala	Brain	Used	Used	Used
GTEX-131YS-0011-R3b-SM-5DUXB	GTEX-131YS	Brain-Anterior_cingulate_cortex_BA24	Brain	Used	Used	Used
GTEX-131YS-0011-R5b-SM-5K7YB	GTEX-131YS	Brain-Caudate_basal_ganglia	Brain	Used	Used	Used
GTEX-131YS-0011-R11b-SM-5EGLM	GTEX-131YS	Brain-Cerebellar_Hemisphere	Brain	Used	Used	Used
GTEX-131YS-3026-SM-5EGHY	GTEX-131YS	Brain-Cerebellum	Brain	Used	Used	Used
GTEX-131YS-3126-SM-5KLYT	GTEX-131YS	Brain-Cortex	Brain	Used	Used	Used
GTEX-131YS-0011-R10b-SM-5EQ5N	GTEX-131YS	Brain-Frontal_Cortex_BA9	Brain	Used	Used	Used
GTEX-131YS-0011-R1a-SM-5DUXC	GTEX-131YS	Brain-Hippocampus	Brain	Used	Used	Used
GTEX-131YS-0011-R7a-SM-5IJDA	GTEX-131YS	Brain-Putamen_basal_ganglia	Brain	Used	Used	Used
GTEX-131YS-0011-R9b-SM-5EQLY	GTEX-131YS	Brain-Spinal_cord_cervical_c-1	Brain	Used	Used	Used
GTEX-131YS-0626-SM-5EGKL	GTEX-131YS	Breast-Mammary_Tissue	Breast	Used	Used	Used
GTEX-131YS-0008-SM-5YY9Z	GTEX-131YS	Cells-Transformed_fibroblasts	Cells	Filtered	Used	Filtered
GTEX-131YS-2926-SM-5EGKI	GTEX-131YS	Colon-Sigmoid	Colon	Used	Used	Used
GTEX-131YS-1426-SM-5IJF7	GTEX-131YS	Esophagus-Mucosa	Esophagus	Used	Used	Filtered
GTEX-131YS-0826-SM-5PNYV	GTEX-131YS	Heart-Atrial_Appendage	Heart	Used	Used	Used
GTEX-131YS-1626-SM-5HL6C	GTEX-131YS	Liver	Liver	Used	Used	Used
GTEX-131YS-0926-SM-5IJB9	GTEX-131YS	Lung	Lung	Used	Used	Used
GTEX-131YS-0526-SM-5EGKJ	GTEX-131YS	Muscle-Skeletal	Muscle	Used	Used	Used
GTEX-131YS-0326-SM-5PNYW	GTEX-131YS	Nerve-Tibial	Nerve	Used	Used	Used
GTEX-131YS-2226-SM-5P9G8	GTEX-131YS	Ovary	Ovary	Used	Used	Used
GTEX-131YS-3226-SM-5IFGV	GTEX-131YS	Pituitary	Pituitary	Used	Used	Used
GTEX-131YS-2826-SM-5EQ47	GTEX-131YS	Skin-Not_Sun_Exposed_Suprapubic	Skin	Used	Used	Used
GTEX-131YS-0126-SM-5KM1M	GTEX-131YS	Skin-Sun_Exposed_Lower_leg	Skin	Used	Used	Filtered
GTEX-131YS-0726-SM-5P9G9	GTEX-131YS	Thyroid	Thyroid	Used	Used	Used
GTEX-131YS-2326-SM-5IJFJ	GTEX-131YS	Uterus	Uterus	Used	Used	Used
GTEX-131YS-2426-SM-5J2OD	GTEX-131YS	Vagina	Vagina	Used	Used	Used
GTEX-131YS-0005-SM-5NQAS	GTEX-131YS	Whole_Blood	Whole_Blood	Used	Used	Filtered
GTEX-132NY-1126-SM-5PNVE	GTEX-132NY	Adipose-Visceral_Omentum	Adipose	Used	Used	Used
GTEX-132NY-2226-SM-5J2LZ	GTEX-132NY	Adrenal_Gland	Adrenal_Gland	Used	Filtered	Used
GTEX-132NY-0626-SM-5L3D9	GTEX-132NY	Artery-Tibial	Artery	Used	Used	Used
GTEX-132NY-0826-SM-5K7Y7	GTEX-132NY	Breast-Mammary_Tissue	Breast	Used	Used	Used
GTEX-132NY-0008-SM-62LFX	GTEX-132NY	Cells-Transformed_fibroblasts	Cells	Filtered	Used	Filtered
GTEX-132NY-2726-SM-5PNY2	GTEX-132NY	Colon-Sigmoid	Colon	Used	Used	Used
GTEX-132NY-2026-SM-5L3FM	GTEX-132NY	Esophagus-Gastroesophageal_Junction	Esophagus	Used	Used	Used
GTEX-132NY-1426-SM-5J1MJ	GTEX-132NY	Heart-Atrial_Appendage	Heart	Used	Used	Used
GTEX-132NY-1726-SM-5EGKK	GTEX-132NY	Heart-Left_Ventricle	Heart	Used	Used	Used
GTEX-132NY-0926-SM-5P9G3	GTEX-132NY	Liver	Liver	Used	Used	Used
GTEX-132NY-1226-SM-5PNVF	GTEX-132NY	Lung	Lung	Used	Used	Used
GTEX-132NY-0726-SM-5KLZM	GTEX-132NY	Muscle-Skeletal	Muscle	Used	Used	Used
GTEX-132NY-0526-SM-5EQ4V	GTEX-132NY	Nerve-Tibial	Nerve	Used	Used	Used
GTEX-132NY-2826-SM-5P9G2	GTEX-132NY	Prostate	Prostate	Used	Used	Used
GTEX-132NY-0326-SM-5IJBL	GTEX-132NY	Skin-Sun_Exposed_Lower_leg	Skin	Used	Used	Filtered
GTEX-132NY-1026-SM-5P9IY	GTEX-132NY	Thyroid	Thyroid	Used	Used	Used
GTEX-132NY-0005-SM-5O9AC	GTEX-132NY	Whole_Blood	Whole_Blood	Used	Used	Filtered
GTEX-132Q8-1726-SM-5EGK8	GTEX-132Q8	Adipose-Visceral_Omentum	Adipose	Used	Used	Used
GTEX-132Q8-0526-SM-5IJBQ	GTEX-132Q8	Artery-Tibial	Artery	Used	Used	Used
GTEX-132Q8-0011-R5a-SM-5IJDM	GTEX-132Q8	Brain-Caudate_basal_ganglia	Brain	Used	Used	Used
GTEX-132Q8-0011-R11b-SM-5DUW9	GTEX-132Q8	Brain-Cerebellar_Hemisphere	Brain	Used	Used	Used
GTEX-132Q8-2926-SM-5IFFP	GTEX-132Q8	Brain-Cerebellum	Brain	Used	Used	Used
GTEX-132Q8-3026-SM-5PNVG	GTEX-132Q8	Brain-Cortex	Brain	Used	Used	Used
GTEX-132Q8-0011-R10b-SM-5DUWZ	GTEX-132Q8	Brain-Frontal_Cortex_BA9	Brain	Filtered	Used	Filtered
GTEX-132Q8-0011-R1a-SM-5EGLK	GTEX-132Q8	Brain-Hippocampus	Brain	Used	Used	Used
GTEX-132Q8-0011-R8b-SM-5DUWX	GTEX-132Q8	Brain-Hypothalamus	Brain	Used	Used	Used
GTEX-132Q8-0011-R6a-SM-5K7YN	GTEX-132Q8	Brain-Nucleus_accumbens_basal_ganglia	Brain	Used	Used	Used
GTEX-132Q8-0011-R7b-SM-5N9F1	GTEX-132Q8	Brain-Putamen_basal_ganglia	Brain	Filtered	Used	Filtered
GTEX-132Q8-0011-R2b-SM-5EQ5Z	GTEX-132Q8	Brain-Substantia_nigra	Brain	Used	Used	Used
GTEX-132Q8-0008-SM-5ZZUC	GTEX-132Q8	Cells-Transformed_fibroblasts	Cells	Filtered	Used	Filtered
GTEX-132Q8-1826-SM-5EGIY	GTEX-132Q8	Esophagus-Mucosa	Esophagus	Used	Used	Filtered
GTEX-132Q8-1126-SM-5K7XS	GTEX-132Q8	Heart-Atrial_Appendage	Heart	Used	Used	Used
GTEX-132Q8-0626-SM-5L3F3	GTEX-132Q8	Muscle-Skeletal	Muscle	Used	Used	Used
GTEX-132Q8-0006-SM-5NQA4	GTEX-132Q8	Whole_Blood	Whole_Blood	Filtered	Used	Filtered
GTEX-132QS-2526-SM-62LFJ	GTEX-132QS	Adipose-Subcutaneous	Adipose	Used	Used	Used
GTEX-132QS-0826-SM-5K7WV	GTEX-132QS	Adipose-Visceral_Omentum	Adipose	Used	Used	Used
GTEX-132QS-0126-SM-5IFH9	GTEX-132QS	Adrenal_Gland	Adrenal_Gland	Used	Filtered	Used
GTEX-132QS-0626-SM-62LFM	GTEX-132QS	Artery-Aorta	Artery	Used	Used	Used
GTEX-132QS-0001-SM-62LDA	GTEX-132QS	Cells-EBV-transformed_lymphocytes	Cells	Filtered	Used	Filtered
GTEX-132QS-0008-SM-5ZZUB	GTEX-132QS	Cells-Transformed_fibroblasts	Cells	Filtered	Used	Filtered
GTEX-132QS-1626-SM-5K7YZ	GTEX-132QS	Esophagus-Gastroesophageal_Junction	Esophagus	Used	Used	Used
GTEX-132QS-1426-SM-5P9GE	GTEX-132QS	Esophagus-Mucosa	Esophagus	Used	Used	Filtered
GTEX-132QS-1526-SM-5J2MV	GTEX-132QS	Esophagus-Muscularis	Esophagus	Used	Used	Used
GTEX-132QS-0526-SM-5IJC7	GTEX-132QS	Heart-Atrial_Appendage	Heart	Used	Used	Used
GTEX-132QS-0426-SM-5KLZ6	GTEX-132QS	Heart-Left_Ventricle	Heart	Used	Used	Used
GTEX-132QS-0726-SM-5IJE9	GTEX-132QS	Lung	Lung	Used	Used	Used
GTEX-132QS-2426-SM-62LFI	GTEX-132QS	Nerve-Tibial	Nerve	Used	Used	Used
GTEX-132QS-0926-SM-5P9GB	GTEX-132QS	Pancreas	Pancreas	Used	Used	Used
GTEX-132QS-1126-SM-5P9GC	GTEX-132QS	Prostate	Prostate	Used	Used	Used
GTEX-132QS-0226-SM-5IFFZ	GTEX-132QS	Spleen	Spleen	Used	Used	Used
GTEX-132QS-1826-SM-5IFFN	GTEX-132QS	Stomach	Stomach	Used	Used	Used
GTEX-132QS-1226-SM-5P9GD	GTEX-132QS	Testis	Testis	Used	Used	Used
GTEX-132QS-0326-SM-5IJFN	GTEX-132QS	Thyroid	Thyroid	Used	Used	Used
GTEX-132QS-0005-SM-5LZXK	GTEX-132QS	Whole_Blood	Whole_Blood	Used	Used	Filtered
GTEX-133LE-1926-SM-5N9FV	GTEX-133LE	Adipose-Subcutaneous	Adipose	Filtered	Used	Filtered
GTEX-133LE-0926-SM-5P9J1	GTEX-133LE	Adipose-Visceral_Omentum	Adipose	Used	Used	Used
GTEX-133LE-0226-SM-5PNY3	GTEX-133LE	Artery-Aorta	Artery	Used	Used	Used
GTEX-133LE-2226-SM-5IFGU	GTEX-133LE	Artery-Tibial	Artery	Used	Used	Used
GTEX-133LE-1726-SM-5K7VQ	GTEX-133LE	Breast-Mammary_Tissue	Breast	Used	Used	Used
GTEX-133LE-0008-SM-62LDD	GTEX-133LE	Cells-Transformed_fibroblasts	Cells	Filtered	Used	Filtered
GTEX-133LE-1526-SM-5IFEN	GTEX-133LE	Colon-Transverse	Colon	Used	Used	Used
GTEX-133LE-0626-SM-5IFFJ	GTEX-133LE	Esophagus-Mucosa	Esophagus	Used	Used	Filtered
GTEX-133LE-0726-SM-5P9IZ	GTEX-133LE	Esophagus-Muscularis	Esophagus	Used	Used	Used
GTEX-133LE-0526-SM-5N9EJ	GTEX-133LE	Lung	Lung	Filtered	Used	Filtered
GTEX-133LE-2026-SM-5K7WM	GTEX-133LE	Muscle-Skeletal	Muscle	Used	Used	Used
GTEX-133LE-2126-SM-5IJBX	GTEX-133LE	Nerve-Tibial	Nerve	Used	Used	Used
GTEX-133LE-1226-SM-5IFGC	GTEX-133LE	Ovary	Ovary	Used	Used	Used
GTEX-133LE-2326-SM-5K7W3	GTEX-133LE	Skin-Not_Sun_Exposed_Suprapubic	Skin	Used	Used	Used
GTEX-133LE-1826-SM-5J1MV	GTEX-133LE	Skin-Sun_Exposed_Lower_leg	Skin	Used	Used	Filtered
GTEX-133LE-1426-SM-5IFH1	GTEX-133LE	Small_Intestine-Terminal_Ileum	Small_Intestine	Used	Used	Used
GTEX-133LE-1326-SM-5IFGO	GTEX-133LE	Stomach	Stomach	Used	Used	Used
GTEX-133LE-0326-SM-5P9G4	GTEX-133LE	Thyroid	Thyroid	Filtered	Used	Filtered
GTEX-139D8-0326-SM-5IJCJ	GTEX-139D8	Adipose-Subcutaneous	Adipose	Used	Used	Used
GTEX-139D8-1626-SM-5IJFZ	GTEX-139D8	Adipose-Visceral_Omentum	Adipose	Used	Used	Used
GTEX-139D8-1226-SM-5L3ED	GTEX-139D8	Artery-Aorta	Artery	Used	Used	Used
GTEX-139D8-0008-SM-5ZZUH	GTEX-139D8	Cells-Transformed_fibroblasts	Cells	Filtered	Used	Filtered
GTEX-139D8-2926-SM-5IJBM	GTEX-139D8	Colon-Sigmoid	Colon	Used	Used	Used
GTEX-139D8-1426-SM-5IJEX	GTEX-139D8	Esophagus-Muscularis	Esophagus	Used	Used	Used
GTEX-139D8-0726-SM-5P9GJ	GTEX-139D8	Muscle-Skeletal	Muscle	Used	Used	Used
GTEX-139D8-2426-SM-5KM3A	GTEX-139D8	Ovary	Ovary	Used	Used	Used
GTEX-139D8-1126-SM-5LU8W	GTEX-139D8	Skin-Not_Sun_Exposed_Suprapubic	Skin	Used	Used	Used
GTEX-139D8-0226-SM-5KLZO	GTEX-139D8	Skin-Sun_Exposed_Lower_leg	Skin	Used	Used	Filtered
GTEX-139D8-2326-SM-5IFGE	GTEX-139D8	Stomach	Stomach	Used	Used	Used
GTEX-139D8-2526-SM-5N9G3	GTEX-139D8	Uterus	Uterus	Used	Used	Used
GTEX-139D8-0006-SM-5LZX8	GTEX-139D8	Whole_Blood	Whole_Blood	Used	Used	Filtered
GTEX-139TT-0226-SM-5K7YH	GTEX-139TT	Adipose-Subcutaneous	Adipose	Filtered	Used	Filtered
GTEX-139TT-0526-SM-5J1NN	GTEX-139TT	Artery-Tibial	Artery	Filtered	Used	Filtered
GTEX-139TT-0011-R3b-SM-5K7VL	GTEX-139TT	Brain-Anterior_cingulate_cortex_BA24	Brain	Filtered	Used	Filtered
GTEX-139TT-0011-R5b-SM-5K7W8	GTEX-139TT	Brain-Caudate_basal_ganglia	Brain	Filtered	Used	Filtered
GTEX-139TT-0011-R11b-SM-5LZV1	GTEX-139TT	Brain-Cerebellar_Hemisphere	Brain	Filtered	Used	Filtered
GTEX-139TT-2626-SM-5LZUB	GTEX-139TT	Brain-Cerebellum	Brain	Filtered	Used	Filtered
GTEX-139TT-0011-R1a-SM-5LZVD	GTEX-139TT	Brain-Hippocampus	Brain	Filtered	Used	Filtered
GTEX-139TT-0011-R6b-SM-5J2ON	GTEX-139TT	Brain-Nucleus_accumbens_basal_ganglia	Brain	Filtered	Used	Filtered
GTEX-139TT-0011-R7b-SM-5J2MN	GTEX-139TT	Brain-Putamen_basal_ganglia	Brain	Filtered	Used	Filtered
GTEX-139TT-0726-SM-5K7XW	GTEX-139TT	Lung	Lung	Filtered	Used	Filtered
GTEX-139TT-0426-SM-5IJFA	GTEX-139TT	Muscle-Skeletal	Muscle	Filtered	Used	Filtered
GTEX-139TT-0326-SM-5IJC3	GTEX-139TT	Nerve-Tibial	Nerve	Filtered	Used	Filtered
GTEX-139TT-2726-SM-5IJFM	GTEX-139TT	Pituitary	Pituitary	Filtered	Used	Filtered
GTEX-139TT-2126-SM-5LZWC	GTEX-139TT	Skin-Not_Sun_Exposed_Suprapubic	Skin	Filtered	Used	Filtered
GTEX-139TT-0126-SM-5K7Y5	GTEX-139TT	Skin-Sun_Exposed_Lower_leg	Skin	Filtered	Used	Filtered
GTEX-139TT-2226-SM-5LZWO	GTEX-139TT	Testis	Testis	Filtered	Used	Filtered
GTEX-139TT-0006-SM-5O9CG	GTEX-139TT	Whole_Blood	Whole_Blood	Filtered	Used	Filtered
GTEX-139UW-0426-SM-5K7V4	GTEX-139UW	Artery-Aorta	Artery	Used	Used	Used
GTEX-139UW-2526-SM-62LFO	GTEX-139UW	Artery-Tibial	Artery	Used	Used	Used
GTEX-139UW-0011-R11a-SM-5IJGN	GTEX-139UW	Brain-Cerebellar_Hemisphere	Brain	Filtered	Used	Filtered
GTEX-139UW-0011-R9b-SM-5LZYT	GTEX-139UW	Brain-Spinal_cord_cervical_c-1	Brain	Used	Used	Used
GTEX-139UW-2326-SM-5KM1Y	GTEX-139UW	Colon-Sigmoid	Colon	Used	Used	Used
GTEX-139UW-1126-SM-5IJEJ	GTEX-139UW	Esophagus-Mucosa	Esophagus	Used	Used	Filtered
GTEX-139UW-0226-SM-5K7WU	GTEX-139UW	Lung	Lung	Used	Used	Used
GTEX-139UW-2626-SM-5K7W1	GTEX-139UW	Muscle-Skeletal	Muscle	Used	Used	Used
GTEX-139UW-0326-SM-5J1ML	GTEX-139UW	Skin-Not_Sun_Exposed_Suprapubic	Skin	Used	Used	Used
GTEX-139UW-2826-SM-5L3E7	GTEX-139UW	Skin-Sun_Exposed_Lower_leg	Skin	Used	Used	Filtered
GTEX-139UW-0126-SM-5KM1B	GTEX-139UW	Thyroid	Thyroid	Used	Used	Used
GTEX-139UW-0005-SM-5NQ8U	GTEX-139UW	Whole_Blood	Whole_Blood	Filtered	Used	Filtered
GTEX-139YR-2426-SM-5J1OB	GTEX-139YR	Adipose-Subcutaneous	Adipose	Used	Used	Used
GTEX-139YR-0326-SM-5J1MC	GTEX-139YR	Adipose-Visceral_Omentum	Adipose	Used	Used	Used
GTEX-139YR-0126-SM-5IJEY	GTEX-139YR	Adrenal_Gland	Adrenal_Gland	Used	Filtered	Used
GTEX-139YR-0626-SM-5IJBT	GTEX-139YR	Artery-Aorta	Artery	Used	Used	Used
GTEX-139YR-0726-SM-62LFN	GTEX-139YR	Artery-Coronary	Artery	Used	Used	Used
GTEX-139YR-2726-SM-5K7VV	GTEX-139YR	Artery-Tibial	Artery	Used	Used	Used
GTEX-139YR-0008-SM-5ZZUM	GTEX-139YR	Cells-Transformed_fibroblasts	Cells	Filtered	Used	Filtered
GTEX-139YR-2126-SM-5KM11	GTEX-139YR	Colon-Transverse	Colon	Used	Used	Used
GTEX-139YR-1826-SM-5LZXA	GTEX-139YR	Esophagus-Gastroesophageal_Junction	Esophagus	Used	Used	Used
GTEX-139YR-1726-SM-5IFFK	GTEX-139YR	Esophagus-Mucosa	Esophagus	Used	Used	Filtered
GTEX-139YR-1626-SM-5IJGK	GTEX-139YR	Esophagus-Muscularis	Esophagus	Used	Used	Used
GTEX-139YR-0526-SM-5L3DG	GTEX-139YR	Heart-Atrial_Appendage	Heart	Used	Used	Used
GTEX-139YR-0826-SM-5LZXY	GTEX-139YR	Heart-Left_Ventricle	Heart	Used	Used	Used
GTEX-139YR-0226-SM-5IFEM	GTEX-139YR	Liver	Liver	Used	Used	Used
GTEX-139YR-0926-SM-5LZYB	GTEX-139YR	Lung	Lung	Used	Used	Used
GTEX-139YR-2526-SM-5IJC6	GTEX-139YR	Muscle-Skeletal	Muscle	Used	Used	Used
GTEX-139YR-2626-SM-5K7U4	GTEX-139YR	Nerve-Tibial	Nerve	Used	Used	Used
GTEX-139YR-1526-SM-5IFJ1	GTEX-139YR	Pancreas	Pancreas	Used	Used	Used
GTEX-139YR-1026-SM-5LZYN	GTEX-139YR	Skin-Not_Sun_Exposed_Suprapubic	Skin	Used	Used	Used
GTEX-139YR-2226-SM-5IFFW	GTEX-139YR	Small_Intestine-Terminal_Ileum	Small_Intestine	Used	Used	Used
GTEX-139YR-0426-SM-5IFFV	GTEX-139YR	Spleen	Spleen	Used	Used	Used
GTEX-139YR-1926-SM-5LZXM	GTEX-139YR	Stomach	Stomach	Filtered	Used	Filtered
GTEX-139YR-1226-SM-5IFEU	GTEX-139YR	Thyroid	Thyroid	Used	Used	Used
GTEX-13CF2-2626-SM-5LZZA	GTEX-13CF2	Adipose-Subcutaneous	Adipose	Used	Used	Used
GTEX-13CF2-0011-R3b-SM-5LZZ6	GTEX-13CF2	Brain-Anterior_cingulate_cortex_BA24	Brain	Used	Used	Used
GTEX-13CF2-0011-R5a-SM-5LZWS	GTEX-13CF2	Brain-Caudate_basal_ganglia	Brain	Filtered	Used	Filtered
GTEX-13CF2-0011-R11b-SM-5LZXO	GTEX-13CF2	Brain-Cerebellar_Hemisphere	Brain	Used	Used	Used
GTEX-13CF2-3026-SM-5IFFX	GTEX-13CF2	Brain-Cerebellum	Brain	Filtered	Used	Filtered
GTEX-13CF2-0011-R1a-SM-5LZY1	GTEX-13CF2	Brain-Hippocampus	Brain	Filtered	Used	Filtered
GTEX-13CF2-0011-R8b-SM-5IJCX	GTEX-13CF2	Brain-Hypothalamus	Brain	Used	Used	Used
GTEX-13CF2-0011-R7b-SM-5K7UV	GTEX-13CF2	Brain-Putamen_basal_ganglia	Brain	Filtered	Used	Filtered
GTEX-13CF2-0011-R2a-SM-5L3DC	GTEX-13CF2	Brain-Substantia_nigra	Brain	Filtered	Used	Filtered
GTEX-13CF2-2026-SM-5K7VI	GTEX-13CF2	Breast-Mammary_Tissue	Breast	Used	Used	Used
GTEX-13CF2-0008-SM-62LDC	GTEX-13CF2	Cells-Transformed_fibroblasts	Cells	Filtered	Used	Filtered
GTEX-13CF2-1826-SM-5N9GK	GTEX-13CF2	Colon-Sigmoid	Colon	Filtered	Used	Filtered
GTEX-13CF2-0226-SM-5L3DV	GTEX-13CF2	Heart-Atrial_Appendage	Heart	Used	Used	Used
GTEX-13CF2-0426-SM-5KM1H	GTEX-13CF2	Heart-Left_Ventricle	Heart	Filtered	Used	Filtered
GTEX-13CF2-2426-SM-5LZYL	GTEX-13CF2	Minor_Salivary_Gland	Minor_Salivary_Gland	Used	Used	Used
GTEX-13CF2-2726-SM-5LZWW	GTEX-13CF2	Muscle-Skeletal	Muscle	Used	Used	Used
GTEX-13CF2-2826-SM-5LZX9	GTEX-13CF2	Nerve-Tibial	Nerve	Used	Used	Used
GTEX-13CF2-3226-SM-5IFF6	GTEX-13CF2	Pituitary	Pituitary	Used	Used	Used
GTEX-13CF2-2526-SM-5LZYX	GTEX-13CF2	Skin-Sun_Exposed_Lower_leg	Skin	Used	Used	Filtered
GTEX-13CF2-0006-SM-5O99L	GTEX-13CF2	Whole_Blood	Whole_Blood	Filtered	Used	Filtered
GTEX-13CF3-2326-SM-5IFGL	GTEX-13CF3	Adipose-Subcutaneous	Adipose	Used	Used	Used
GTEX-13CF3-1126-SM-5LZXB	GTEX-13CF3	Adipose-Visceral_Omentum	Adipose	Used	Used	Used
GTEX-13CF3-0126-SM-5IFFM	GTEX-13CF3	Adrenal_Gland	Adrenal_Gland	Used	Filtered	Used
GTEX-13CF3-0526-SM-5IJBV	GTEX-13CF3	Artery-Aorta	Artery	Used	Used	Used
GTEX-13CF3-0626-SM-5J1NO	GTEX-13CF3	Artery-Coronary	Artery	Used	Used	Used
GTEX-13CF3-2226-SM-5J2MX	GTEX-13CF3	Artery-Tibial	Artery	Used	Used	Used
GTEX-13CF3-2126-SM-5IFJP	GTEX-13CF3	Breast-Mammary_Tissue	Breast	Used	Used	Used
GTEX-13CF3-1326-SM-5LZXZ	GTEX-13CF3	Colon-Sigmoid	Colon	Used	Used	Used
GTEX-13CF3-1426-SM-5K7YY	GTEX-13CF3	Colon-Transverse	Colon	Used	Used	Used
GTEX-13CF3-1726-SM-5LU9E	GTEX-13CF3	Esophagus-Gastroesophageal_Junction	Esophagus	Used	Used	Used
GTEX-13CF3-1626-SM-5IFG9	GTEX-13CF3	Esophagus-Mucosa	Esophagus	Used	Used	Filtered
GTEX-13CF3-1526-SM-5J2NB	GTEX-13CF3	Esophagus-Muscularis	Esophagus	Used	Used	Used
GTEX-13CF3-0726-SM-5J2MY	GTEX-13CF3	Heart-Left_Ventricle	Heart	Used	Used	Used
GTEX-13CF3-0426-SM-5IJEU	GTEX-13CF3	Lung	Lung	Used	Used	Used
GTEX-13CF3-1826-SM-5J1NK	GTEX-13CF3	Muscle-Skeletal	Muscle	Used	Used	Used
GTEX-13CF3-1026-SM-5LZWY	GTEX-13CF3	Pancreas	Pancreas	Used	Used	Used
GTEX-13CF3-2426-SM-5IFGX	GTEX-13CF3	Skin-Sun_Exposed_Lower_leg	Skin	Used	Used	Filtered
GTEX-13CF3-1226-SM-5LZXN	GTEX-13CF3	Small_Intestine-Terminal_Ileum	Small_Intestine	Used	Used	Used
GTEX-13CF3-0226-SM-5J1NW	GTEX-13CF3	Spleen	Spleen	Used	Used	Used
GTEX-13CF3-1926-SM-5K7WF	GTEX-13CF3	Stomach	Stomach	Used	Used	Used
GTEX-13CF3-0926-SM-5LZZC	GTEX-13CF3	Thyroid	Thyroid	Used	Used	Used
GTEX-13CF3-0006-SM-5N9ED	GTEX-13CF3	Whole_Blood	Whole_Blood	Filtered	Used	Filtered
GTEX-13CZV-0011-R4b-SM-5J2NY	GTEX-13CZV	Brain-Amygdala	Brain	Filtered	Filtered	Filtered
GTEX-13CZV-0011-R3a-SM-5KM27	GTEX-13CZV	Brain-Anterior_cingulate_cortex_BA24	Brain	Used	Filtered	Used
GTEX-13CZV-0011-R5a-SM-5K7XA	GTEX-13CZV	Brain-Caudate_basal_ganglia	Brain	Used	Filtered	Used
GTEX-13CZV-0011-R11b-SM-5N9FN	GTEX-13CZV	Brain-Cerebellar_Hemisphere	Brain	Filtered	Filtered	Filtered
GTEX-13CZV-0011-R10b-SM-5LZYD	GTEX-13CZV	Brain-Frontal_Cortex_BA9	Brain	Used	Filtered	Used
GTEX-13CZV-0011-R7b-SM-5LZXH	GTEX-13CZV	Brain-Putamen_basal_ganglia	Brain	Filtered	Filtered	Filtered
GTEX-13CZV-0011-R9a-SM-5LZXT	GTEX-13CZV	Brain-Spinal_cord_cervical_c-1	Brain	Filtered	Filtered	Filtered
GTEX-13CZV-0008-SM-5ZZUE	GTEX-13CZV	Cells-Transformed_fibroblasts	Cells	Filtered	Filtered	Filtered
GTEX-13CZV-0006-SM-5P9IN	GTEX-13CZV	Whole_Blood	Whole_Blood	Filtered	Filtered	Filtered
GTEX-13D11-2326-SM-5IJCY	GTEX-13D11	Adipose-Subcutaneous	Adipose	Used	Used	Used
GTEX-13D11-0526-SM-5LZYM	GTEX-13D11	Adipose-Visceral_Omentum	Adipose	Used	Used	Used
GTEX-13D11-0426-SM-5LZYA	GTEX-13D11	Adrenal_Gland	Adrenal_Gland	Used	Filtered	Used
GTEX-13D11-1426-SM-5K7Y9	GTEX-13D11	Artery-Aorta	Artery	Used	Used	Used
GTEX-13D11-2726-SM-5K7V7	GTEX-13D11	Artery-Tibial	Artery	Used	Used	Used
GTEX-13D11-1026-SM-5IJFB	GTEX-13D11	Breast-Mammary_Tissue	Breast	Used	Used	Used
GTEX-13D11-0626-SM-5LZYY	GTEX-13D11	Colon-Sigmoid	Colon	Used	Used	Used
GTEX-13D11-0826-SM-5KLZJ	GTEX-13D11	Colon-Transverse	Colon	Used	Used	Used
GTEX-13D11-2026-SM-5IJBK	GTEX-13D11	Esophagus-Gastroesophageal_Junction	Esophagus	Used	Used	Used
GTEX-13D11-1926-SM-5IFGB	GTEX-13D11	Esophagus-Mucosa	Esophagus	Used	Used	Filtered
GTEX-13D11-1826-SM-5J2NM	GTEX-13D11	Esophagus-Muscularis	Esophagus	Used	Used	Used
GTEX-13D11-1526-SM-5J2NA	GTEX-13D11	Heart-Atrial_Appendage	Heart	Used	Used	Used
GTEX-13D11-1726-SM-5IFGQ	GTEX-13D11	Heart-Left_Ventricle	Heart	Used	Used	Used
GTEX-13D11-0326-SM-5LZXX	GTEX-13D11	Lung	Lung	Used	Used	Used
GTEX-13D11-2526-SM-5KM28	GTEX-13D11	Muscle-Skeletal	Muscle	Used	Used	Used
GTEX-13D11-2626-SM-5IJDB	GTEX-13D11	Nerve-Tibial	Nerve	Used	Used	Used
GTEX-13D11-1126-SM-5KLYS	GTEX-13D11	Ovary	Ovary	Used	Used	Used
GTEX-13D11-2226-SM-5IFEO	GTEX-13D11	Pancreas	Pancreas	Used	Used	Used
GTEX-13D11-0926-SM-5J2NC	GTEX-13D11	Skin-Not_Sun_Exposed_Suprapubic	Skin	Used	Used	Used
GTEX-13D11-2426-SM-5KM1V	GTEX-13D11	Skin-Sun_Exposed_Lower_leg	Skin	Used	Used	Filtered
GTEX-13D11-0726-SM-5LZZB	GTEX-13D11	Small_Intestine-Terminal_Ileum	Small_Intestine	Used	Used	Used
GTEX-13D11-2126-SM-5IFH2	GTEX-13D11	Stomach	Stomach	Used	Used	Used
GTEX-13D11-0226-SM-5LZXL	GTEX-13D11	Thyroid	Thyroid	Used	Used	Used
GTEX-13D11-1226-SM-5IFGA	GTEX-13D11	Uterus	Uterus	Used	Used	Used
GTEX-13D11-1326-SM-5IJFY	GTEX-13D11	Vagina	Vagina	Used	Used	Used
GTEX-13FH7-2226-SM-5IJD4	GTEX-13FH7	Adipose-Subcutaneous	Adipose	Used	Used	Used
GTEX-13FH7-1926-SM-5J2OL	GTEX-13FH7	Adipose-Visceral_Omentum	Adipose	Used	Used	Used
GTEX-13FH7-0226-SM-5IFGG	GTEX-13FH7	Adrenal_Gland	Adrenal_Gland	Used	Filtered	Used
GTEX-13FH7-0326-SM-5J1MR	GTEX-13FH7	Artery-Aorta	Artery	Used	Used	Used
GTEX-13FH7-0426-SM-5KM4M	GTEX-13FH7	Artery-Coronary	Artery	Used	Used	Used
GTEX-13FH7-2326-SM-5KM1E	GTEX-13FH7	Artery-Tibial	Artery	Used	Used	Used
GTEX-13FH7-0008-SM-5ZZUJ	GTEX-13FH7	Cells-Transformed_fibroblasts	Cells	Filtered	Used	Filtered
GTEX-13FH7-1626-SM-5J2O9	GTEX-13FH7	Colon-Sigmoid	Colon	Filtered	Used	Filtered
GTEX-13FH7-1526-SM-5J2N6	GTEX-13FH7	Colon-Transverse	Colon	Used	Used	Used
GTEX-13FH7-0626-SM-5KLZD	GTEX-13FH7	Esophagus-Gastroesophageal_Junction	Esophagus	Used	Used	Used
GTEX-13FH7-0526-SM-5IJF8	GTEX-13FH7	Esophagus-Mucosa	Esophagus	Filtered	Used	Filtered
GTEX-13FH7-0726-SM-5J2NK	GTEX-13FH7	Esophagus-Muscularis	Esophagus	Used	Used	Used
GTEX-13FH7-0826-SM-5J2NW	GTEX-13FH7	Heart-Atrial_Appendage	Heart	Used	Used	Used
GTEX-13FH7-0926-SM-5J2MR	GTEX-13FH7	Heart-Left_Ventricle	Heart	Used	Used	Used
GTEX-13FH7-1726-SM-5IJE7	GTEX-13FH7	Lung	Lung	Used	Used	Used
GTEX-13FH7-2126-SM-5L3DJ	GTEX-13FH7	Muscle-Skeletal	Muscle	Used	Used	Used
GTEX-13FH7-2426-SM-5K7US	GTEX-13FH7	Nerve-Tibial	Nerve	Used	Used	Used
GTEX-13FH7-1426-SM-5IFIC	GTEX-13FH7	Pancreas	Pancreas	Used	Used	Used
GTEX-13FH7-1126-SM-5K7UG	GTEX-13FH7	Skin-Not_Sun_Exposed_Suprapubic	Skin	Used	Used	Used
GTEX-13FH7-2026-SM-5IJCR	GTEX-13FH7	Skin-Sun_Exposed_Lower_leg	Skin	Used	Used	Filtered
GTEX-13FH7-1226-SM-5IJFK	GTEX-13FH7	Small_Intestine-Terminal_Ileum	Small_Intestine	Used	Used	Used
GTEX-13FH7-1326-SM-5IFG8	GTEX-13FH7	Spleen	Spleen	Used	Used	Used
GTEX-13FH7-1026-SM-5IJGF	GTEX-13FH7	Stomach	Stomach	Used	Used	Used
GTEX-13FH7-0126-SM-5KLZ1	GTEX-13FH7	Thyroid	Thyroid	Used	Used	Used
GTEX-13FHO-0326-SM-5IJBH	GTEX-13FHO	Adipose-Subcutaneous	Adipose	Used	Used	Used
GTEX-13FHO-2026-SM-5J1OA	GTEX-13FHO	Adipose-Visceral_Omentum	Adipose	Used	Used	Used
GTEX-13FHO-1626-SM-5IJGB	GTEX-13FHO	Artery-Aorta	Artery	Used	Used	Used
GTEX-13FHO-0011-R3b-SM-5K7YA	GTEX-13FHO	Brain-Anterior_cingulate_cortex_BA24	Brain	Used	Used	Used
GTEX-13FHO-0011-R5b-SM-5LZZ3	GTEX-13FHO	Brain-Caudate_basal_ganglia	Brain	Used	Used	Used
GTEX-13FHO-0011-R11b-SM-5LZYQ	GTEX-13FHO	Brain-Cerebellar_Hemisphere	Brain	Used	Used	Used
GTEX-13FHO-2926-SM-5L3ES	GTEX-13FHO	Brain-Cerebellum	Brain	Used	Used	Used
GTEX-13FHO-3026-SM-5J1O9	GTEX-13FHO	Brain-Cortex	Brain	Used	Used	Used
GTEX-13FHO-0011-R10b-SM-5J2MM	GTEX-13FHO	Brain-Frontal_Cortex_BA9	Brain	Filtered	Used	Filtered
GTEX-13FHO-0011-R1b-SM-5KLZG	GTEX-13FHO	Brain-Hippocampus	Brain	Used	Used	Used
GTEX-13FHO-0011-R6b-SM-5LZX1	GTEX-13FHO	Brain-Nucleus_accumbens_basal_ganglia	Brain	Used	Used	Used
GTEX-13FHO-0011-R7b-SM-5LZXD	GTEX-13FHO	Brain-Putamen_basal_ganglia	Brain	Used	Used	Used
GTEX-13FHO-0826-SM-5L3E8	GTEX-13FHO	Breast-Mammary_Tissue	Breast	Used	Used	Used
GTEX-13FHO-2726-SM-5K7VG	GTEX-13FHO	Colon-Sigmoid	Colon	Used	Used	Used
GTEX-13FHO-1726-SM-5IFGM	GTEX-13FHO	Esophagus-Mucosa	Esophagus	Used	Used	Filtered
GTEX-13FHO-1826-SM-5K7Y6	GTEX-13FHO	Esophagus-Muscularis	Esophagus	Used	Used	Used
GTEX-13FHO-1226-SM-5L3EF	GTEX-13FHO	Heart-Atrial_Appendage	Heart	Used	Used	Used
GTEX-13FHO-1026-SM-5KM1Q	GTEX-13FHO	Lung	Lung	Used	Used	Used
GTEX-13FHO-0726-SM-5IJDG	GTEX-13FHO	Muscle-Skeletal	Muscle	Used	Used	Used
GTEX-13FHO-0526-SM-5K7VS	GTEX-13FHO	Nerve-Tibial	Nerve	Used	Used	Used
GTEX-13FHO-3126-SM-5IJF6	GTEX-13FHO	Pituitary	Pituitary	Used	Used	Used
GTEX-13FHO-2826-SM-5K7ZA	GTEX-13FHO	Prostate	Prostate	Used	Used	Used
GTEX-13FHO-0426-SM-5L3F5	GTEX-13FHO	Skin-Not_Sun_Exposed_Suprapubic	Skin	Used	Used	Used
GTEX-13FHO-0226-SM-5IFGY	GTEX-13FHO	Skin-Sun_Exposed_Lower_leg	Skin	Used	Used	Filtered
GTEX-13FHO-0926-SM-5N9EW	GTEX-13FHO	Thyroid	Thyroid	Filtered	Used	Filtered
GTEX-13FHP-0226-SM-5K7WD	GTEX-13FHP	Adipose-Subcutaneous	Adipose	Filtered	Used	Filtered
GTEX-13FHP-1126-SM-5IJDO	GTEX-13FHP	Artery-Coronary	Artery	Used	Used	Used
GTEX-13FHP-0426-SM-5J1O5	GTEX-13FHP	Artery-Tibial	Artery	Used	Used	Used
GTEX-13FHP-0011-R5b-SM-5LZY2	GTEX-13FHP	Brain-Caudate_basal_ganglia	Brain	Filtered	Used	Filtered
GTEX-13FHP-0011-R11b-SM-5LZXP	GTEX-13FHP	Brain-Cerebellar_Hemisphere	Brain	Used	Used	Used
GTEX-13FHP-2926-SM-5IJG9	GTEX-13FHP	Brain-Cerebellum	Brain	Used	Used	Used
GTEX-13FHP-3026-SM-5IJBS	GTEX-13FHP	Brain-Cortex	Brain	Used	Used	Used
GTEX-13FHP-0011-R1b-SM-5K7XL	GTEX-13FHP	Brain-Hippocampus	Brain	Filtered	Used	Filtered
GTEX-13FHP-0011-R6b-SM-5LZY6	GTEX-13FHP	Brain-Nucleus_accumbens_basal_ganglia	Brain	Filtered	Used	Filtered
GTEX-13FHP-2426-SM-5KLZ5	GTEX-13FHP	Colon-Transverse	Colon	Used	Used	Used
GTEX-13FHP-1526-SM-5IJGE	GTEX-13FHP	Esophagus-Mucosa	Esophagus	Used	Used	Filtered
GTEX-13FHP-1626-SM-5N9FK	GTEX-13FHP	Esophagus-Muscularis	Esophagus	Filtered	Used	Filtered
GTEX-13FHP-0826-SM-5K7V5	GTEX-13FHP	Heart-Atrial_Appendage	Heart	Used	Used	Used
GTEX-13FHP-1026-SM-5K7Y2	GTEX-13FHP	Heart-Left_Ventricle	Heart	Filtered	Used	Filtered
GTEX-13FHP-0726-SM-5K7YI	GTEX-13FHP	Lung	Lung	Used	Used	Used
GTEX-13FHP-0526-SM-5K7UY	GTEX-13FHP	Muscle-Skeletal	Muscle	Used	Used	Used
GTEX-13FHP-0326-SM-5K7U2	GTEX-13FHP	Nerve-Tibial	Nerve	Used	Used	Used
GTEX-13FHP-3126-SM-5KLYX	GTEX-13FHP	Pituitary	Pituitary	Used	Used	Used
GTEX-13FHP-0126-SM-5IJBG	GTEX-13FHP	Skin-Sun_Exposed_Lower_leg	Skin	Used	Used	Filtered
GTEX-13FHP-2826-SM-5IJFW	GTEX-13FHP	Testis	Testis	Used	Used	Used
GTEX-13FHP-0926-SM-5L3EC	GTEX-13FHP	Thyroid	Thyroid	Used	Used	Used
GTEX-13FLV-1426-SM-5J1N4	GTEX-13FLV	Artery-Aorta	Artery	Used	Used	Used
GTEX-13FLV-0011-R4a-SM-5LZYU	GTEX-13FLV	Brain-Amygdala	Brain	Used	Used	Used
GTEX-13FLV-0011-R3b-SM-5LZYP	GTEX-13FLV	Brain-Anterior_cingulate_cortex_BA24	Brain	Used	Used	Used
GTEX-13FLV-0011-R5a-SM-5LZWT	GTEX-13FLV	Brain-Caudate_basal_ganglia	Brain	Used	Used	Used
GTEX-13FLV-0011-R11a-SM-5LZZ7	GTEX-13FLV	Brain-Cerebellar_Hemisphere	Brain	Used	Used	Used
GTEX-13FLV-0011-R10b-SM-5LZZ2	GTEX-13FLV	Brain-Frontal_Cortex_BA9	Brain	Used	Used	Used
GTEX-13FLV-0011-R8a-SM-5LZZE	GTEX-13FLV	Brain-Hypothalamus	Brain	Used	Used	Used
GTEX-13FLV-0011-R6a-SM-5KLZ4	GTEX-13FLV	Brain-Nucleus_accumbens_basal_ganglia	Brain	Used	Used	Used
GTEX-13FLV-0011-R7b-SM-5K7WW	GTEX-13FLV	Brain-Putamen_basal_ganglia	Brain	Used	Used	Used
GTEX-13FLV-0011-R9b-SM-5L3DA	GTEX-13FLV	Brain-Spinal_cord_cervical_c-1	Brain	Used	Used	Used
GTEX-13FLV-1326-SM-5L3EJ	GTEX-13FLV	Esophagus-Gastroesophageal_Junction	Esophagus	Used	Used	Used
GTEX-13FLV-1126-SM-5J2NO	GTEX-13FLV	Esophagus-Mucosa	Esophagus	Used	Used	Filtered
GTEX-13FLV-1226-SM-5IJBZ	GTEX-13FLV	Esophagus-Muscularis	Esophagus	Used	Used	Used
GTEX-13FLV-0926-SM-5L3DZ	GTEX-13FLV	Heart-Left_Ventricle	Heart	Used	Used	Used
GTEX-13FLV-0326-SM-5N9DJ	GTEX-13FLV	Liver	Liver	Filtered	Used	Filtered
GTEX-13FLV-0426-SM-5KLZA	GTEX-13FLV	Lung	Lung	Used	Used	Used
GTEX-13FLV-2326-SM-5K7UK	GTEX-13FLV	Nerve-Tibial	Nerve	Used	Used	Used
GTEX-13FLV-0626-SM-5IFEY	GTEX-13FLV	Pancreas	Pancreas	Filtered	Used	Filtered
GTEX-13FLV-0126-SM-5K7WT	GTEX-13FLV	Skin-Not_Sun_Exposed_Suprapubic	Skin	Used	Used	Used
GTEX-13FLV-0226-SM-5J2OF	GTEX-13FLV	Thyroid	Thyroid	Used	Used	Used
GTEX-13FLW-0011-R5a-SM-5LZX6	GTEX-13FLW	Brain-Caudate_basal_ganglia	Brain	Used	Filtered	Used
GTEX-13FLW-1426-SM-5K7YE	GTEX-13FLW	Brain-Cortex	Brain	Used	Filtered	Used
GTEX-13FLW-0011-R10b-SM-5LZZF	GTEX-13FLW	Brain-Frontal_Cortex_BA9	Brain	Used	Filtered	Used
GTEX-13FLW-0011-R1b-SM-5LZX2	GTEX-13FLW	Brain-Hippocampus	Brain	Used	Filtered	Used
GTEX-13FLW-0011-R8b-SM-5J1MZ	GTEX-13FLW	Brain-Hypothalamus	Brain	Used	Filtered	Used
GTEX-13FLW-0011-R6b-SM-5L3EN	GTEX-13FLW	Brain-Nucleus_accumbens_basal_ganglia	Brain	Used	Filtered	Used
GTEX-13FLW-0011-R7b-SM-5L3EZ	GTEX-13FLW	Brain-Putamen_basal_ganglia	Brain	Used	Filtered	Used
GTEX-13FLW-2126-SM-5N9FD	GTEX-13FLW	Testis	Testis	Filtered	Filtered	Filtered
GTEX-13FLW-0326-SM-5J2M4	GTEX-13FLW	Thyroid	Thyroid	Used	Filtered	Used
GTEX-13FTW-2526-SM-5IJC8	GTEX-13FTW	Adipose-Subcutaneous	Adipose	Used	Used	Used
GTEX-13FTW-0426-SM-5K7X2	GTEX-13FTW	Adipose-Visceral_Omentum	Adipose	Used	Used	Used
GTEX-13FTW-0126-SM-5IJED	GTEX-13FTW	Adrenal_Gland	Adrenal_Gland	Used	Filtered	Used
GTEX-13FTW-0926-SM-5J2NJ	GTEX-13FTW	Artery-Coronary	Artery	Used	Used	Used
GTEX-13FTW-2226-SM-5J1OH	GTEX-13FTW	Artery-Tibial	Artery	Used	Used	Used
GTEX-13FTW-1426-SM-5LZWZ	GTEX-13FTW	Breast-Mammary_Tissue	Breast	Used	Used	Used
GTEX-13FTW-2126-SM-5K7YG	GTEX-13FTW	Colon-Sigmoid	Colon	Used	Used	Used
GTEX-13FTW-1826-SM-5IJEN	GTEX-13FTW	Colon-Transverse	Colon	Used	Used	Used
GTEX-13FTW-1926-SM-5K7Y4	GTEX-13FTW	Esophagus-Gastroesophageal_Junction	Esophagus	Used	Used	Used
GTEX-13FTW-1626-SM-5KM4N	GTEX-13FTW	Esophagus-Mucosa	Esophagus	Used	Used	Filtered
GTEX-13FTW-1526-SM-5LZXC	GTEX-13FTW	Esophagus-Muscularis	Esophagus	Used	Used	Used
GTEX-13FTW-0826-SM-5K7XR	GTEX-13FTW	Heart-Atrial_Appendage	Heart	Used	Used	Used
GTEX-13FTW-1026-SM-5L3E3	GTEX-13FTW	Heart-Left_Ventricle	Heart	Used	Used	Used
GTEX-13FTW-1126-SM-5J2NV	GTEX-13FTW	Liver	Liver	Used	Used	Used
GTEX-13FTW-2326-SM-5K7YS	GTEX-13FTW	Muscle-Skeletal	Muscle	Used	Used	Used
GTEX-13FTW-0526-SM-5IFIP	GTEX-13FTW	Pancreas	Pancreas	Used	Used	Used
GTEX-13FTW-1226-SM-5LZZ1	GTEX-13FTW	Prostate	Prostate	Used	Used	Used
GTEX-13FTW-0326-SM-5K7UW	GTEX-13FTW	Skin-Not_Sun_Exposed_Suprapubic	Skin	Used	Used	Used
GTEX-13FTW-2626-SM-5K7WL	GTEX-13FTW	Skin-Sun_Exposed_Lower_leg	Skin	Used	Used	Filtered
GTEX-13FTW-2026-SM-5IJE2	GTEX-13FTW	Small_Intestine-Terminal_Ileum	Small_Intestine	Used	Used	Used
GTEX-13FTW-1726-SM-5KM2B	GTEX-13FTW	Stomach	Stomach	Used	Used	Used
GTEX-13FTW-1326-SM-5LZZD	GTEX-13FTW	Testis	Testis	Used	Used	Used
GTEX-13FTW-0626-SM-5IFEX	GTEX-13FTW	Thyroid	Thyroid	Used	Used	Used
GTEX-13FTW-0005-SM-5LZVZ	GTEX-13FTW	Whole_Blood	Whole_Blood	Used	Used	Filtered
GTEX-13FTX-0626-SM-5J2NS	GTEX-13FTX	Adipose-Visceral_Omentum	Adipose	Used	Used	Used
GTEX-13FTX-0226-SM-5K7TX	GTEX-13FTX	Artery-Aorta	Artery	Used	Used	Used
GTEX-13FTX-2226-SM-5J1OP	GTEX-13FTX	Artery-Tibial	Artery	Used	Used	Used
GTEX-13FTX-1126-SM-5N9EN	GTEX-13FTX	Breast-Mammary_Tissue	Breast	Filtered	Used	Filtered
GTEX-13FTX-0526-SM-5IFGS	GTEX-13FTX	Esophagus-Mucosa	Esophagus	Used	Used	Filtered
GTEX-13FTX-0326-SM-5J2NG	GTEX-13FTX	Lung	Lung	Used	Used	Used
GTEX-13FTX-2026-SM-5L3D6	GTEX-13FTX	Muscle-Skeletal	Muscle	Used	Used	Used
GTEX-13FTX-0926-SM-5IFF7	GTEX-13FTX	Ovary	Ovary	Used	Used	Used
GTEX-13FTX-1226-SM-5IFGN	GTEX-13FTX	Pancreas	Pancreas	Used	Used	Used
GTEX-13FTX-1526-SM-5K7VJ	GTEX-13FTX	Skin-Not_Sun_Exposed_Suprapubic	Skin	Used	Used	Used
GTEX-13FTX-1826-SM-5J1NX	GTEX-13FTX	Skin-Sun_Exposed_Lower_leg	Skin	Used	Used	Filtered
GTEX-13FTX-0726-SM-5N9BI	GTEX-13FTX	Stomach	Stomach	Filtered	Used	Filtered
GTEX-13FTX-1026-SM-5J2O5	GTEX-13FTX	Uterus	Uterus	Used	Used	Used
GTEX-13FTX-0005-SM-5N9F6	GTEX-13FTX	Whole_Blood	Whole_Blood	Used	Used	Filtered
GTEX-13FTY-0626-SM-5L3F8	GTEX-13FTY	Adipose-Subcutaneous	Adipose	Used	Used	Used
GTEX-13FTY-0426-SM-5IJC2	GTEX-13FTY	Artery-Tibial	Artery	Used	Used	Used
GTEX-13FTY-0011-R11a-SM-5IJEA	GTEX-13FTY	Brain-Cerebellar_Hemisphere	Brain	Used	Used	Used
GTEX-13FTY-0011-R1a-SM-5LZXE	GTEX-13FTY	Brain-Hippocampus	Brain	Filtered	Used	Filtered
GTEX-13FTY-0011-R9b-SM-5KM2U	GTEX-13FTY	Brain-Spinal_cord_cervical_c-1	Brain	Used	Used	Used
GTEX-13FTY-2226-SM-5J1ND	GTEX-13FTY	Breast-Mammary_Tissue	Breast	Used	Used	Used
GTEX-13FTY-0126-SM-5J2NZ	GTEX-13FTY	Lung	Lung	Used	Used	Used
GTEX-13FTY-0226-SM-5IJBW	GTEX-13FTY	Muscle-Skeletal	Muscle	Used	Used	Used
GTEX-13FTY-0326-SM-5L3DN	GTEX-13FTY	Nerve-Tibial	Nerve	Used	Used	Used
GTEX-13FTY-2826-SM-5J2ML	GTEX-13FTY	Pituitary	Pituitary	Used	Used	Used
GTEX-13FTY-2126-SM-5IFFB	GTEX-13FTY	Skin-Not_Sun_Exposed_Suprapubic	Skin	Filtered	Used	Filtered
GTEX-13FTY-0526-SM-5L3EV	GTEX-13FTY	Skin-Sun_Exposed_Lower_leg	Skin	Used	Used	Filtered
GTEX-13FTY-0726-SM-5J2OH	GTEX-13FTY	Thyroid	Thyroid	Used	Used	Used
GTEX-13FTY-0005-SM-5NQ78	GTEX-13FTY	Whole_Blood	Whole_Blood	Used	Used	Filtered
GTEX-13FTZ-0126-SM-5K7V3	GTEX-13FTZ	Artery-Aorta	Artery	Used	Filtered	Used
GTEX-13FTZ-0011-R10b-SM-5KLZS	GTEX-13FTZ	Brain-Frontal_Cortex_BA9	Brain	Used	Filtered	Used
GTEX-13FTZ-0326-SM-5J1O1	GTEX-13FTZ	Heart-Atrial_Appendage	Heart	Filtered	Filtered	Filtered
GTEX-13FTZ-0226-SM-5K7X6	GTEX-13FTZ	Heart-Left_Ventricle	Heart	Filtered	Filtered	Filtered
GTEX-13FTZ-0726-SM-5IFFY	GTEX-13FTZ	Liver	Liver	Used	Filtered	Used
GTEX-13FTZ-0526-SM-5IJCW	GTEX-13FTZ	Lung	Lung	Used	Filtered	Used
GTEX-13FTZ-2226-SM-5LZXI	GTEX-13FTZ	Muscle-Skeletal	Muscle	Used	Filtered	Used
GTEX-13FTZ-0005-SM-5NQ9N	GTEX-13FTZ	Whole_Blood	Whole_Blood	Filtered	Filtered	Filtered
GTEX-13FXS-1326-SM-62LFR	GTEX-13FXS	Adipose-Visceral_Omentum	Adipose	Used	Used	Used
GTEX-13FXS-1126-SM-5IJBB	GTEX-13FXS	Artery-Coronary	Artery	Used	Used	Used
GTEX-13FXS-0011-R5b-SM-5LZYE	GTEX-13FXS	Brain-Caudate_basal_ganglia	Brain	Used	Used	Used
GTEX-13FXS-0011-R11a-SM-5L3DM	GTEX-13FXS	Brain-Cerebellar_Hemisphere	Brain	Used	Used	Used
GTEX-13FXS-3026-SM-5LZYO	GTEX-13FXS	Brain-Cerebellum	Brain	Used	Used	Used
GTEX-13FXS-3126-SM-5J2NN	GTEX-13FXS	Brain-Cortex	Brain	Filtered	Used	Filtered
GTEX-13FXS-0011-R10a-SM-5J2MA	GTEX-13FXS	Brain-Frontal_Cortex_BA9	Brain	Used	Used	Used
GTEX-13FXS-0011-R1a-SM-5K7U6	GTEX-13FXS	Brain-Hippocampus	Brain	Used	Used	Used
GTEX-13FXS-0011-R8a-SM-5J1MN	GTEX-13FXS	Brain-Hypothalamus	Brain	Used	Used	Used
GTEX-13FXS-0011-R6b-SM-5L3F7	GTEX-13FXS	Brain-Nucleus_accumbens_basal_ganglia	Brain	Used	Used	Used
GTEX-13FXS-0011-R7a-SM-5L3FC	GTEX-13FXS	Brain-Putamen_basal_ganglia	Brain	Used	Used	Used
GTEX-13FXS-0011-R9a-SM-5K7UI	GTEX-13FXS	Brain-Spinal_cord_cervical_c-1	Brain	Used	Used	Used
GTEX-13FXS-0011-R2b-SM-5K7XX	GTEX-13FXS	Brain-Substantia_nigra	Brain	Used	Used	Used
GTEX-13FXS-1026-SM-62LFQ	GTEX-13FXS	Heart-Atrial_Appendage	Heart	Used	Used	Used
GTEX-13FXS-0326-SM-5K7TV	GTEX-13FXS	Muscle-Skeletal	Muscle	Used	Used	Used
GTEX-13FXS-2826-SM-5LZYC	GTEX-13FXS	Prostate	Prostate	Used	Used	Used
GTEX-13FXS-0226-SM-5IJCK	GTEX-13FXS	Skin-Sun_Exposed_Lower_leg	Skin	Used	Used	Filtered
GTEX-13FXS-0726-SM-5LZXJ	GTEX-13FXS	Thyroid	Thyroid	Used	Used	Used
GTEX-13FXS-0006-SM-5O99X	GTEX-13FXS	Whole_Blood	Whole_Blood	Used	Used	Filtered
GTEX-13G51-2626-SM-5LZYW	GTEX-13G51	Adipose-Subcutaneous	Adipose	Filtered	Used	Filtered
GTEX-13G51-0526-SM-5IJCQ	GTEX-13G51	Adipose-Visceral_Omentum	Adipose	Filtered	Used	Filtered
GTEX-13G51-2926-SM-5IJDL	GTEX-13G51	Artery-Tibial	Artery	Filtered	Used	Filtered
GTEX-13G51-0011-R5a-SM-5L3EB	GTEX-13G51	Brain-Caudate_basal_ganglia	Brain	Filtered	Used	Filtered
GTEX-13G51-0011-R11b-SM-5J2NE	GTEX-13G51	Brain-Cerebellar_Hemisphere	Brain	Filtered	Used	Filtered
GTEX-13G51-3126-SM-5IJG7	GTEX-13G51	Brain-Cerebellum	Brain	Filtered	Used	Filtered
GTEX-13G51-0011-R10b-SM-5LZYF	GTEX-13G51	Brain-Frontal_Cortex_BA9	Brain	Filtered	Used	Filtered
GTEX-13G51-0011-R1a-SM-5LZYR	GTEX-13G51	Brain-Hippocampus	Brain	Filtered	Used	Filtered
GTEX-13G51-0011-R8b-SM-5LZZ4	GTEX-13G51	Brain-Hypothalamus	Brain	Filtered	Used	Filtered
GTEX-13G51-0011-R6b-SM-5LZX4	GTEX-13G51	Brain-Nucleus_accumbens_basal_ganglia	Brain	Filtered	Used	Filtered
GTEX-13G51-0011-R7b-SM-5LZXG	GTEX-13G51	Brain-Putamen_basal_ganglia	Brain	Filtered	Used	Filtered
GTEX-13G51-0011-R2b-SM-5LZXS	GTEX-13G51	Brain-Substantia_nigra	Brain	Filtered	Used	Filtered
GTEX-13G51-2126-SM-5IJD9	GTEX-13G51	Colon-Sigmoid	Colon	Filtered	Used	Filtered
GTEX-13G51-0926-SM-5IFFU	GTEX-13G51	Esophagus-Mucosa	Esophagus	Filtered	Used	Filtered
GTEX-13G51-1026-SM-5K7YQ	GTEX-13G51	Esophagus-Muscularis	Esophagus	Filtered	Used	Filtered
GTEX-13G51-0426-SM-5K7Z5	GTEX-13G51	Lung	Lung	Filtered	Used	Filtered
GTEX-13G51-2426-SM-5LZY8	GTEX-13G51	Minor_Salivary_Gland	Minor_Salivary_Gland	Filtered	Used	Filtered
GTEX-13G51-2726-SM-5LZZ9	GTEX-13G51	Muscle-Skeletal	Muscle	Filtered	Used	Filtered
GTEX-13G51-2826-SM-5LZWV	GTEX-13G51	Nerve-Tibial	Nerve	Filtered	Used	Filtered
GTEX-13G51-3226-SM-5IFG7	GTEX-13G51	Pituitary	Pituitary	Filtered	Used	Filtered
GTEX-13G51-2326-SM-5LZXV	GTEX-13G51	Prostate	Prostate	Filtered	Used	Filtered
GTEX-13G51-1826-SM-5KLZH	GTEX-13G51	Skin-Not_Sun_Exposed_Suprapubic	Skin	Filtered	Used	Filtered
GTEX-13G51-2526-SM-5LZYK	GTEX-13G51	Skin-Sun_Exposed_Lower_leg	Skin	Filtered	Used	Filtered
GTEX-13G51-1226-SM-5K7Z3	GTEX-13G51	Thyroid	Thyroid	Filtered	Used	Filtered
GTEX-13G51-0005-SM-5N9EP	GTEX-13G51	Whole_Blood	Whole_Blood	Filtered	Used	Filtered
GTEX-13IVO-0226-SM-5LZXU	GTEX-13IVO	Adipose-Subcutaneous	Adipose	Filtered	Used	Filtered
GTEX-13IVO-2426-SM-5K7V9	GTEX-13IVO	Adipose-Visceral_Omentum	Adipose	Used	Used	Used
GTEX-13IVO-0011-R3b-SM-5IJBJ	GTEX-13IVO	Brain-Anterior_cingulate_cortex_BA24	Brain	Filtered	Used	Filtered
GTEX-13IVO-0011-R5a-SM-5L3CY	GTEX-13IVO	Brain-Caudate_basal_ganglia	Brain	Filtered	Used	Filtered
GTEX-13IVO-2926-SM-5L3CZ	GTEX-13IVO	Brain-Cortex	Brain	Used	Used	Used
GTEX-13IVO-0011-R10a-SM-5LZY3	GTEX-13IVO	Brain-Frontal_Cortex_BA9	Brain	Filtered	Used	Filtered
GTEX-13IVO-0011-R8a-SM-5L3DY	GTEX-13IVO	Brain-Hypothalamus	Brain	Used	Used	Used
GTEX-13IVO-0011-R6b-SM-5K7X9	GTEX-13IVO	Brain-Nucleus_accumbens_basal_ganglia	Brain	Filtered	Used	Filtered
GTEX-13IVO-0626-SM-5LZYJ	GTEX-13IVO	Muscle-Skeletal	Muscle	Used	Used	Used
GTEX-13IVO-0426-SM-5LZY7	GTEX-13IVO	Nerve-Tibial	Nerve	Used	Used	Used
GTEX-13IVO-3026-SM-5J2M2	GTEX-13IVO	Pituitary	Pituitary	Filtered	Used	Filtered
GTEX-13IVO-0726-SM-5LZYV	GTEX-13IVO	Skin-Not_Sun_Exposed_Suprapubic	Skin	Used	Used	Used
GTEX-13IVO-0126-SM-5J1NG	GTEX-13IVO	Skin-Sun_Exposed_Lower_leg	Skin	Used	Used	Filtered
GTEX-13IVO-0926-SM-5KLZP	GTEX-13IVO	Thyroid	Thyroid	Used	Used	Used
GTEX-13JUV-2826-SM-5LZWU	GTEX-13JUV	Adipose-Subcutaneous	Adipose	Used	Used	Used
GTEX-13JUV-0626-SM-5J1MQ	GTEX-13JUV	Adipose-Visceral_Omentum	Adipose	Used	Used	Used
GTEX-13JUV-2426-SM-5J1NS	GTEX-13JUV	Artery-Tibial	Artery	Used	Used	Used
GTEX-13JUV-0011-R5a-SM-5LZY5	GTEX-13JUV	Brain-Caudate_basal_ganglia	Brain	Used	Used	Used
GTEX-13JUV-0011-R11a-SM-5LZYH	GTEX-13JUV	Brain-Cerebellar_Hemisphere	Brain	Used	Used	Used
GTEX-13JUV-3026-SM-5K7WX	GTEX-13JUV	Brain-Cerebellum	Brain	Used	Used	Used
GTEX-13JUV-2926-SM-5LZX7	GTEX-13JUV	Brain-Cortex	Brain	Used	Used	Used
GTEX-13JUV-0011-R10b-SM-5LZXR	GTEX-13JUV	Brain-Frontal_Cortex_BA9	Brain	Used	Used	Used
GTEX-13JUV-0011-R1a-SM-5LZY4	GTEX-13JUV	Brain-Hippocampus	Brain	Used	Used	Used
GTEX-13JUV-0011-R6b-SM-5LZYG	GTEX-13JUV	Brain-Nucleus_accumbens_basal_ganglia	Brain	Used	Used	Used
GTEX-13JUV-0011-R7b-SM-5LZZG	GTEX-13JUV	Brain-Putamen_basal_ganglia	Brain	Filtered	Used	Filtered
[truncated: 8,098 more rows]
