# Supplementary material for: The rate and spectrum of mosaic mutations during embryogenesis revealed by RNA sequencing of 49 tissues
Source: Genome Med. 2020 May 27;12:49. doi: 10.1186/s13073-020-00746-1 (PMC7254727; doi:10.1186/s13073-020-00746-1)
Supplement: Supplementary file 3 — Additional file 3 Sample information for the chronic lymphocytic leukemia cohort used for training and benchmarking of RF-RNAmut. [file 13073_2020_746_MOESM3_ESM.xlsx]

## Sheet: CLL Ids
ID	ND	Tumor_Sample_Barcode	RNA_Sample_Barcode
1076	1076ND	1076TD	1076TR
1161	1161ND	1161TD	1161TR
1162	1162ND	1162TD	1162TR
1163	1163ND	1163TD	1163TR
1165	1165ND	1165TD	1165TR
1167	1167ND	1167TD	1167TR
1175	1175ND	1175TD	1175TR
1177	1177ND	1177TD	1177TR
1181	1181ND	1181TD	1181TR
1184	1184ND	1184TD	1184TR
1185	1185ND	1185TD	1185TR
1220	1220ND	1220TD	1220TR
1222	1222ND	1222TD	1222TR
1223	1223ND	1223TD	1223TR
1224	1224ND	1224TD	1224TR
1228	1228ND	1228TD	1228TR
1338	1338ND	1338TD	1338TR
1343	1343ND	1343TD	1343TR
1386	1386ND	1386TD	1386TR
1403	1403ND	1403TD	1403TR
1407	1407ND	1407TD	1407TR
1418	1418ND	1418TD	1418TR
1437	1437ND	1437TD	1437TR
1441	1441ND	1441TD	1441TR
1442	1442ND	1442TD	1442TR
1447	1447ND	1447TD	1447TR
1448	1448ND	1448TD	1448TR
1452	1452ND	1452TD	1452TR
1462	1462ND	1462TD	1462TR
1465	1465ND	1465TD	1465TR
1533	1533ND	1533TD	1533TR
1534	1534ND	1534TD	1534TR
1535	1535ND	1535TD	1535TR
1543	1543ND	1543TD	1543TR
1545	1545ND	1545TD	1545TR
199	199ND	199TD	199TR
384	384ND	384TD	384TR
629	629ND	629TD	629TR
677	677ND	677TD	677TR
861	861ND	861TD	861TR
