# Supplementary material for: The rate and spectrum of mosaic mutations during embryogenesis revealed by RNA sequencing of 49 tissues
Source: Genome Med. 2020 May 27;12:49. doi: 10.1186/s13073-020-00746-1 (PMC7254727; doi:10.1186/s13073-020-00746-1)
Supplement: Supplementary file 8 — Additional file 8. Number of late-embryonic mosaic mutations (LEMMs) per tissue and individual. Donors with 0 LEMMs were not shown in this table. [file 13073_2020_746_MOESM8_ESM.xlsx]

## Sheet: Additional_file8
Id	Tissue	LEMMs	Expressed_region_bps	LEMMs_mutation_rate
Donor_1	Nerve-Tibial	1	18336338	5.45e-08
Donor_10	Lung	1	20613915	4.85e-08
Donor_10	Minor_Salivary_Gland	1	20164617	4.96e-08
Donor_102	Ovary	1	15641241	6.39e-08
Donor_106	Adipose-Visceral_Omentum	1	17466061	5.73e-08
Donor_106	Nerve-Tibial	1	16902314	5.92e-08
Donor_11	Colon-Transverse	1	19124156	5.23e-08
Donor_111	Heart-Left_Ventricle	1	16879711	5.92e-08
Donor_117	Thyroid	1	15528688	6.44e-08
Donor_119	Muscle-Skeletal	1	14249994	7.02e-08
Donor_12	Thyroid	1	19047197	5.25e-08
Donor_120	Breast-Mammary_Tissue	1	20836188	4.8e-08
Donor_122	Nerve-Tibial	1	18514631	5.4e-08
Donor_123	Esophagus-Muscularis	1	19470843	5.14e-08
Donor_127	Brain-Caudate_basal_ganglia	1	19079926	5.24e-08
Donor_127	Brain-Cortex	1	18878332	5.3e-08
Donor_127	Heart-Atrial_Appendage	1	16794851	5.95e-08
Donor_131	Thyroid	5	18979295	2.63e-07
Donor_138	Breast-Mammary_Tissue	1	23344525	4.28e-08
Donor_141	Adipose-Subcutaneous	1	16425480	6.09e-08
Donor_141	Artery-Tibial	3	16455987	1.82e-07
Donor_141	Thyroid	1	19467934	5.14e-08
Donor_145	Testis	1	23851059	4.19e-08
Donor_149	Adipose-Subcutaneous	1	17559967	5.69e-08
Donor_152	Adipose-Subcutaneous	2	19669664	1.02e-07
Donor_152	Muscle-Skeletal	1	17537854	5.7e-08
Donor_152	Nerve-Tibial	3	22781163	1.32e-07
Donor_153	Muscle-Skeletal	4	15596363	2.56e-07
Donor_153	Nerve-Tibial	2	13446447	1.49e-07
Donor_153	Thyroid	7	12469155	5.61e-07
Donor_156	Pituitary	1	15744811	6.35e-08
Donor_162	Adrenal_Gland	1	16083788	6.22e-08
Donor_163	Small_Intestine-Terminal_Ileum	1	18548823	5.39e-08
Donor_17	Lung	2	22565973	8.86e-08
Donor_17	Pituitary	1	16785708	5.96e-08
Donor_170	Vagina	1	18074228	5.53e-08
Donor_171	Liver	1	11419101	8.76e-08
Donor_181	Adipose-Subcutaneous	2	15751341	1.27e-07
Donor_181	Nerve-Tibial	1	20008828	5e-08
Donor_186	Adipose-Subcutaneous	1	15335807	6.52e-08
Donor_186	Artery-Tibial	1	17060391	5.86e-08
Donor_186	Nerve-Tibial	1	17877781	5.59e-08
Donor_197	Thyroid	1	23201486	4.31e-08
Donor_199	Brain-Substantia_nigra	5	10850944	4.61e-07
Donor_205	Adipose-Subcutaneous	1	13434630	7.44e-08
Donor_205	Breast-Mammary_Tissue	5	16441004	3.04e-07
Donor_205	Lung	2	18206669	1.1e-07
Donor_205	Thyroid	4	16372951	2.44e-07
Donor_206	Breast-Mammary_Tissue	3	16974677	1.77e-07
Donor_206	Lung	1	16862811	5.93e-08
Donor_209	Adipose-Subcutaneous	3	19423447	1.54e-07
Donor_209	Heart-Atrial_Appendage	2	15964301	1.25e-07
Donor_209	Pituitary	2	18193253	1.1e-07
Donor_213	Thyroid	1	17813520	5.61e-08
Donor_217	Liver	1	14756582	6.78e-08
Donor_220	Pituitary	1	20235929	4.94e-08
Donor_224	Adipose-Subcutaneous	3	19067239	1.57e-07
Donor_224	Thyroid	4	20218253	1.98e-07
Donor_225	Nerve-Tibial	2	16817844	1.19e-07
Donor_231	Muscle-Skeletal	2	14586265	1.37e-07
Donor_235	Artery-Tibial	1	19222800	5.2e-08
Donor_235	Liver	1	11565276	8.65e-08
Donor_235	Muscle-Skeletal	1	10269985	9.74e-08
Donor_235	Thyroid	2	15634831	1.28e-07
Donor_238	Heart-Atrial_Appendage	1	15893246	6.29e-08
Donor_248	Adipose-Visceral_Omentum	1	16900336	5.92e-08
Donor_249	Colon-Transverse	1	18013317	5.55e-08
Donor_252	Thyroid	1	16003926	6.25e-08
Donor_254	Adipose-Visceral_Omentum	1	19928998	5.02e-08
Donor_258	Skin-Not_Sun_Exposed_Suprapubic	1	18696862	5.35e-08
Donor_260	Artery-Tibial	1	18244203	5.48e-08
Donor_260	Brain-Cerebellum	1	19456259	5.14e-08
Donor_260	Nerve-Tibial	9	17074401	5.27e-07
Donor_274	Thyroid	2	20317835	9.84e-08
Donor_275	Breast-Mammary_Tissue	3	19170713	1.56e-07
Donor_277	Brain-Frontal_Cortex_BA9	1	18168491	5.5e-08
Donor_277	Brain-Hippocampus	3	13029056	2.3e-07
Donor_277	Brain-Putamen_basal_ganglia	1	15108843	6.62e-08
Donor_277	Lung	1	17027999	5.87e-08
Donor_278	Adipose-Subcutaneous	1	16304225	6.13e-08
Donor_278	Testis	1	23142667	4.32e-08
Donor_28	Artery-Aorta	1	17730771	5.64e-08
Donor_28	Stomach	1	15898565	6.29e-08
Donor_281	Colon-Sigmoid	1	16991953	5.89e-08
Donor_284	Breast-Mammary_Tissue	1	18612708	5.37e-08
Donor_289	Testis	1	24762270	4.04e-08
Donor_291	Artery-Aorta	1	17653761	5.66e-08
Donor_293	Muscle-Skeletal	2	10670354	1.87e-07
Donor_293	Thyroid	1	19261609	5.19e-08
Donor_294	Brain-Substantia_nigra	1	11829992	8.45e-08
Donor_297	Adipose-Subcutaneous	1	18981997	5.27e-08
Donor_297	Artery-Coronary	1	19203916	5.21e-08
Donor_299	Muscle-Skeletal	1	16516032	6.05e-08
Donor_30	Pancreas	1	17238389	5.8e-08
Donor_302	Pancreas	1	18189077	5.5e-08
Donor_302	Spleen	3	15149557	1.98e-07
Donor_304	Breast-Mammary_Tissue	4	15531087	2.58e-07
Donor_307	Nerve-Tibial	1	19595925	5.1e-08
Donor_307	Vagina	1	18540056	5.39e-08
Donor_31	Breast-Mammary_Tissue	3	22944541	1.31e-07
Donor_31	Nerve-Tibial	9	18966374	4.75e-07
Donor_31	Thyroid	1	21635418	4.62e-08
Donor_310	Adrenal_Gland	1	17737710	5.64e-08
Donor_311	Thyroid	1	20403530	4.9e-08
Donor_312	Heart-Left_Ventricle	1	16979773	5.89e-08
Donor_312	Lung	4	20963753	1.91e-07
Donor_316	Artery-Aorta	1	19071574	5.24e-08
Donor_317	Artery-Coronary	1	18195689	5.5e-08
Donor_324	Adipose-Subcutaneous	4	20205441	1.98e-07
Donor_324	Artery-Tibial	2	21069208	9.49e-08
Donor_324	Brain-Frontal_Cortex_BA9	3	17879048	1.68e-07
Donor_324	Brain-Nucleus_accumbens_basal_ganglia	1	19481687	5.13e-08
Donor_324	Lung	1	12415453	8.05e-08
Donor_333	Esophagus-Muscularis	1	21607340	4.63e-08
Donor_334	Nerve-Tibial	1	13134013	7.61e-08
Donor_335	Uterus	2	19448961	1.03e-07
Donor_336	Pancreas	1	14476248	6.91e-08
Donor_339	Brain-Hippocampus	1	12125113	8.25e-08
Donor_346	Artery-Tibial	1	15643721	6.39e-08
Donor_350	Muscle-Skeletal	1	14003852	7.14e-08
Donor_355	Breast-Mammary_Tissue	1	18779541	5.32e-08
Donor_357	Adipose-Visceral_Omentum	1	19301491	5.18e-08
Donor_358	Vagina	1	19020573	5.26e-08
Donor_370	Minor_Salivary_Gland	1	22586451	4.43e-08
Donor_373	Artery-Tibial	1	19221983	5.2e-08
Donor_374	Brain-Cortex	1	17392993	5.75e-08
Donor_379	Prostate	1	15356004	6.51e-08
Donor_384	Vagina	1	20572190	4.86e-08
Donor_387	Uterus	3	17759673	1.69e-07
Donor_401	Brain-Anterior_cingulate_cortex_BA24	1	11178757	8.95e-08
Donor_401	Brain-Cerebellum	1	16093546	6.21e-08
Donor_401	Brain-Hippocampus	2	17840729	1.12e-07
Donor_404	Skin-Not_Sun_Exposed_Suprapubic	1	21235872	4.71e-08
Donor_409	Prostate	1	19832111	5.04e-08
Donor_41	Heart-Left_Ventricle	1	12552717	7.97e-08
Donor_41	Thyroid	2	17727162	1.13e-07
Donor_417	Spleen	2	16223168	1.23e-07
Donor_427	Adipose-Visceral_Omentum	1	16388117	6.1e-08
Donor_432	Breast-Mammary_Tissue	1	19545516	5.12e-08
Donor_439	Colon-Transverse	1	18859775	5.3e-08
Donor_439	Heart-Left_Ventricle	1	16603005	6.02e-08
Donor_442	Artery-Tibial	2	17553465	1.14e-07
Donor_442	Lung	1	16207725	6.17e-08
Donor_442	Muscle-Skeletal	1	13270668	7.54e-08
Donor_453	Pituitary	1	18483699	5.41e-08
Donor_456	Prostate	2	17799271	1.12e-07
Donor_457	Lung	1	22597182	4.43e-08
Donor_458	Skin-Not_Sun_Exposed_Suprapubic	1	14634703	6.83e-08
Donor_46	Brain-Amygdala	2	12389091	1.61e-07
Donor_46	Brain-Cortex	1	14046131	7.12e-08
Donor_46	Lung	1	15729909	6.36e-08
Donor_46	Muscle-Skeletal	1	13271102	7.54e-08
Donor_46	Thyroid	1	16418416	6.09e-08
Donor_465	Prostate	1	17886729	5.59e-08
Donor_468	Thyroid	1	21306695	4.69e-08
Donor_469	Prostate	1	15820494	6.32e-08
Donor_473	Breast-Mammary_Tissue	2	18046432	1.11e-07
Donor_479	Adipose-Visceral_Omentum	1	18118794	5.52e-08
Donor_479	Lung	1	18938884	5.28e-08
Donor_48	Uterus	1	20008276	5e-08
Donor_481	Adipose-Subcutaneous	1	19498322	5.13e-08
Donor_481	Artery-Tibial	2	16876227	1.19e-07
Donor_483	Colon-Transverse	1	20524823	4.87e-08
Donor_483	Thyroid	1	19170662	5.22e-08
Donor_484	Brain-Amygdala	1	7311095	1.37e-07
Donor_484	Brain-Frontal_Cortex_BA9	2	17325295	1.15e-07
Donor_484	Brain-Hypothalamus	1	20688331	4.83e-08
Donor_487	Adipose-Subcutaneous	1	21637345	4.62e-08
Donor_487	Lung	1	19525490	5.12e-08
Donor_488	Liver	1	12552023	7.97e-08
Donor_491	Heart-Atrial_Appendage	1	16698478	5.99e-08
Donor_491	Prostate	1	18130320	5.52e-08
Donor_491	Testis	1	26852249	3.72e-08
Donor_493	Artery-Tibial	2	16484801	1.21e-07
Donor_495	Brain-Cerebellum	1	17577093	5.69e-08
Donor_499	Adipose-Subcutaneous	1	16215046	6.17e-08
Donor_499	Muscle-Skeletal	1	11216287	8.92e-08
Donor_499	Thyroid	2	16138614	1.24e-07
Donor_504	Nerve-Tibial	1	16925739	5.91e-08
Donor_506	Brain-Cerebellar_Hemisphere	1	15001207	6.67e-08
Donor_508	Brain-Frontal_Cortex_BA9	1	14285797	7e-08
Donor_508	Heart-Atrial_Appendage	1	19097392	5.24e-08
Donor_509	Artery-Coronary	1	14085683	7.1e-08
Donor_511	Small_Intestine-Terminal_Ileum	2	21856599	9.15e-08
Donor_517	Nerve-Tibial	1	21620901	4.63e-08
Donor_518	Skin-Not_Sun_Exposed_Suprapubic	1	15919462	6.28e-08
Donor_518	Testis	1	21795159	4.59e-08
Donor_519	Lung	1	15036995	6.65e-08
Donor_522	Brain-Cortex	1	19398907	5.15e-08
Donor_522	Esophagus-Muscularis	1	15285285	6.54e-08
Donor_525	Esophagus-Muscularis	1	17563388	5.69e-08
Donor_528	Ovary	1	20597462	4.85e-08
Donor_528	Vagina	1	15518987	6.44e-08
Donor_530	Artery-Aorta	4	16226463	2.47e-07
Donor_531	Adipose-Subcutaneous	1	15865760	6.3e-08
Donor_536	Adipose-Subcutaneous	1	18057864	5.54e-08
Donor_536	Colon-Transverse	1	18010385	5.55e-08
Donor_539	Pancreas	1	14749368	6.78e-08
Donor_541	Nerve-Tibial	1	18290715	5.47e-08
Donor_544	Lung	3	17088632	1.76e-07
Donor_551	Adrenal_Gland	1	18653307	5.36e-08
Donor_556	Small_Intestine-Terminal_Ileum	1	19887278	5.03e-08
Donor_556	Spleen	1	17019855	5.88e-08
Donor_56	Skin-Not_Sun_Exposed_Suprapubic	1	15498044	6.45e-08
Donor_561	Esophagus-Muscularis	1	16103348	6.21e-08
Donor_565	Breast-Mammary_Tissue	1	16033822	6.24e-08
Donor_57	Breast-Mammary_Tissue	1	17834777	5.61e-08
Donor_6	Thyroid	1	19265064	5.19e-08
Donor_62	Adipose-Subcutaneous	1	16840148	5.94e-08
Donor_63	Adipose-Subcutaneous	1	14933058	6.7e-08
Donor_63	Skin-Not_Sun_Exposed_Suprapubic	5	18047281	2.77e-07
Donor_68	Skin-Not_Sun_Exposed_Suprapubic	1	14896362	6.71e-08
Donor_69	Nerve-Tibial	1	18814751	5.31e-08
Donor_7	Adipose-Subcutaneous	2	15377620	1.3e-07
Donor_70	Adipose-Subcutaneous	2	15212571	1.31e-07
Donor_70	Uterus	1	19511825	5.13e-08
Donor_71	Adipose-Subcutaneous	4	19719592	2.03e-07
Donor_71	Brain-Cortex	2	15206995	1.32e-07
Donor_71	Brain-Substantia_nigra	1	17436398	5.74e-08
Donor_71	Lung	1	15451476	6.47e-08
Donor_71	Nerve-Tibial	8	19326315	4.14e-07
Donor_74	Lung	1	16984302	5.89e-08
Donor_75	Breast-Mammary_Tissue	1	20056429	4.99e-08
Donor_76	Adipose-Subcutaneous	1	13005334	7.69e-08
Donor_76	Artery-Tibial	2	12632836	1.58e-07
Donor_78	Artery-Aorta	1	16222500	6.16e-08
Donor_79	Adipose-Visceral_Omentum	3	21054329	1.42e-07
Donor_79	Thyroid	1	19418139	5.15e-08
Donor_8	Pancreas	1	14276889	7e-08
Donor_82	Esophagus-Muscularis	3	14247178	2.11e-07
Donor_84	Adipose-Subcutaneous	1	13198270	7.58e-08
Donor_84	Artery-Tibial	3	14898118	2.01e-07
Donor_84	Muscle-Skeletal	1	11983936	8.34e-08
Donor_85	Artery-Tibial	1	18249793	5.48e-08
Donor_85	Breast-Mammary_Tissue	1	17800955	5.62e-08
Donor_9	Pancreas	1	16428108	6.09e-08
Donor_91	Muscle-Skeletal	1	10198425	9.81e-08
Donor_92	Lung	1	21231985	4.71e-08
Donor_93	Brain-Spinal_cord_cervical_c-1	1	19643368	5.09e-08
Donor_96	Adipose-Subcutaneous	1	17590226	5.68e-08
Donor_97	Artery-Coronary	1	16160050	6.19e-08
Donor_97	Lung	6	16922448	3.55e-07
Donor_99	Brain-Cerebellum	1	21823649	4.58e-08
