# Supplementary material for: The rate and spectrum of mosaic mutations during embryogenesis revealed by RNA sequencing of 49 tissues
Source: Genome Med. 2020 May 27;12:49. doi: 10.1186/s13073-020-00746-1 (PMC7254727; doi:10.1186/s13073-020-00746-1)
Supplement: Supplementary file 9 — Additional file 9. Somatic mutation rate (SMR) per nucleotide and individual. The column Somatic_Mutation_Rate_Residuals provides the residuals of the SMR obtained after removal of batch effects using linear regression. [file 13073_2020_746_MOESM9_ESM.xlsx]

## Sheet: Additional_file9
Id	Tissue	Num_of_somatic_mutations	Expressed_region_bps	Somatic_Mutation_Rate	Somatic_Mutation_Rate_Residuals
Donor_1	Adipose-Subcutaneous	1	19823479	5.04e-08	7.84e-09
Donor_1	Adipose-Visceral_Omentum	1	15911407	6.28e-08	4.52e-09
Donor_1	Adrenal_Gland	2	16854310	1.19e-07	5.76e-08
Donor_1	Breast-Mammary_Tissue	0	17076628	0	-3.99e-08
Donor_1	Colon-Sigmoid	1	20249794	4.94e-08	-5.97e-09
Donor_1	Esophagus-Gastroesophageal_Junction	0	18268583	0	-4.17e-08
Donor_1	Esophagus-Mucosa	0	17273319	0	-5.42e-08
Donor_1	Esophagus-Muscularis	1	18596230	5.38e-08	3.24e-09
Donor_1	Heart-Left_Ventricle	2	14329247	1.4e-07	7.03e-08
Donor_1	Lung	1	21634332	4.62e-08	1.85e-09
Donor_1	Muscle-Skeletal	0	14313429	0	-6.97e-08
Donor_1	Nerve-Tibial	1	18336338	5.45e-08	2.79e-09
Donor_1	Skin-Sun_Exposed_Lower_leg	2	20092795	9.95e-08	5.01e-08
Donor_1	Stomach	0	19384569	0	-6.98e-08
Donor_1	Testis	1	23100560	4.33e-08	1.22e-08
Donor_10	Adipose-Subcutaneous	0	16738601	0	-6.29e-08
Donor_10	Adipose-Visceral_Omentum	0	20580922	0	-7.24e-08
Donor_10	Adrenal_Gland	1	18555376	5.39e-08	-1.16e-08
Donor_10	Artery-Aorta	1	16809459	5.95e-08	9.85e-09
Donor_10	Artery-Tibial	0	19298150	0	-4.63e-08
Donor_10	Breast-Mammary_Tissue	3	21885676	1.37e-07	9e-08
Donor_10	Colon-Transverse	1	22327942	4.48e-08	-1.48e-08
Donor_10	Esophagus-Mucosa	0	21054968	0	-5.05e-08
Donor_10	Esophagus-Muscularis	6	19360491	3.1e-07	2.49e-07
Donor_10	Heart-Atrial_Appendage	2	19197709	1.04e-07	2.62e-08
Donor_10	Lung	2	20613915	9.7e-08	4.23e-08
Donor_10	Minor_Salivary_Gland	1	20164617	4.96e-08	-9e-09
Donor_10	Muscle-Skeletal	1	14351253	6.97e-08	3.48e-09
Donor_10	Pancreas	0	13491111	0	-8.58e-08
Donor_10	Skin-Not_Sun_Exposed_Suprapubic	2	19758509	1.01e-07	4.65e-08
Donor_10	Skin-Sun_Exposed_Lower_leg	5	19549628	2.56e-07	2.07e-07
Donor_10	Small_Intestine-Terminal_Ileum	1	22430927	4.46e-08	-8.45e-09
Donor_10	Testis	1	24522716	4.08e-08	4.79e-09
Donor_10	Thyroid	2	19572577	1.02e-07	6.37e-08
Donor_100	Adipose-Subcutaneous	0	17912785	0	-4.36e-08
Donor_100	Artery-Tibial	0	18801775	0	-4.23e-08
Donor_100	Breast-Mammary_Tissue	1	20815122	4.8e-08	5.06e-09
Donor_100	Colon-Sigmoid	1	17471695	5.72e-08	1.41e-08
Donor_100	Colon-Transverse	1	21533472	4.64e-08	-5.96e-09
Donor_100	Esophagus-Mucosa	0	17104090	0	-5.49e-08
Donor_100	Esophagus-Muscularis	0	18468986	0	-4.66e-08
Donor_100	Muscle-Skeletal	0	15729886	0	-6.07e-08
Donor_100	Nerve-Tibial	0	17824871	0	-3.53e-08
Donor_100	Prostate	0	19386416	0	-3.95e-08
Donor_100	Skin-Sun_Exposed_Lower_leg	0	20470783	0	-4.93e-08
Donor_100	Stomach	0	17684890	0	-4.25e-08
Donor_102	Adipose-Visceral_Omentum	0	21363735	0	-4.74e-08
Donor_102	Brain-Cerebellar_Hemisphere	1	19283492	5.19e-08	-1.45e-08
Donor_102	Brain-Cerebellum	0	16686999	0	-5.94e-08
Donor_102	Brain-Cortex	4	18698400	2.14e-07	1.36e-07
Donor_102	Brain-Frontal_Cortex_BA9	1	18376582	5.44e-08	-1.98e-08
Donor_102	Brain-Hippocampus	0	16513805	0	-8.8e-08
Donor_102	Brain-Nucleus_accumbens_basal_ganglia	0	11314437	0	-9.45e-08
Donor_102	Breast-Mammary_Tissue	2	21839694	9.16e-08	3.89e-08
Donor_102	Colon-Sigmoid	1	18476002	5.41e-08	-1.14e-08
Donor_102	Colon-Transverse	0	16363394	0	-4.92e-08
Donor_102	Esophagus-Mucosa	3	14638950	2.05e-07	1.44e-07
Donor_102	Heart-Atrial_Appendage	6	17307373	3.47e-07	2.66e-07
Donor_102	Lung	1	14577705	6.86e-08	1.92e-08
Donor_102	Muscle-Skeletal	1	15003867	6.66e-08	-2.37e-08
Donor_102	Nerve-Tibial	0	19350261	0	-5.2e-08
Donor_102	Ovary	2	15641241	1.28e-07	7.15e-08
Donor_102	Skin-Not_Sun_Exposed_Suprapubic	0	21401554	0	-5.17e-08
Donor_102	Skin-Sun_Exposed_Lower_leg	53	18840811	2.81e-06	2.75e-06
Donor_102	Stomach	0	16145597	0	-8.32e-08
Donor_102	Thyroid	1	18752810	5.33e-08	4.43e-09
Donor_102	Vagina	0	20561144	0	-4.52e-08
Donor_103	Adipose-Subcutaneous	3	18032248	1.66e-07	9.99e-08
Donor_103	Artery-Tibial	1	11899451	8.4e-08	4.21e-08
Donor_103	Lung	6	17985517	3.34e-07	2.7e-07
Donor_103	Skin-Sun_Exposed_Lower_leg	3	20011390	1.5e-07	9.02e-08
Donor_103	Thyroid	0	18202835	0	-5.37e-08
Donor_104	Adrenal_Gland	0	18082827	0	-5.68e-08
Donor_104	Artery-Aorta	1	18660135	5.36e-08	1.28e-08
Donor_104	Artery-Coronary	0	18519372	0	-4.27e-08
Donor_104	Breast-Mammary_Tissue	0	19040492	0	-4.53e-08
Donor_104	Colon-Transverse	0	19729285	0	-5.92e-08
Donor_104	Esophagus-Mucosa	4	18672432	2.14e-07	1.53e-07
Donor_104	Esophagus-Muscularis	0	18116918	0	-4.73e-08
Donor_104	Heart-Left_Ventricle	1	16094501	6.21e-08	-1.45e-08
Donor_104	Liver	1	14536352	6.88e-08	4.35e-09
Donor_104	Muscle-Skeletal	1	12276820	8.15e-08	2.26e-09
Donor_104	Pancreas	1	14441258	6.92e-08	-2.34e-08
Donor_104	Stomach	1	15584715	6.42e-08	-2.32e-08
Donor_104	Thyroid	2	19664651	1.02e-07	4.66e-08
Donor_104	Whole_Blood	4	10645013	3.76e-07	2.74e-07
Donor_105	Adipose-Visceral_Omentum	0	19311780	0	-5.42e-08
Donor_105	Artery-Tibial	1	18688291	5.35e-08	1.2e-08
Donor_105	Breast-Mammary_Tissue	2	20218399	9.89e-08	4.87e-08
Donor_105	Heart-Atrial_Appendage	0	16042204	0	-7.54e-08
Donor_105	Muscle-Skeletal	2	13679555	1.46e-07	6.88e-08
Donor_105	Skin-Not_Sun_Exposed_Suprapubic	0	17705344	0	-6.55e-08
Donor_105	Thyroid	0	18566381	0	-4.21e-08
Donor_106	Adipose-Subcutaneous	0	16658297	0	-6.29e-08
Donor_106	Adipose-Visceral_Omentum	1	17466061	5.73e-08	3.56e-09
Donor_106	Artery-Aorta	0	16542387	0	-4.63e-08
Donor_106	Artery-Tibial	0	19152322	0	-5.75e-08
Donor_106	Brain-Cerebellum	1	18022105	5.55e-08	-2.24e-08
Donor_106	Brain-Hypothalamus	0	9684059	0	-9.35e-08
Donor_106	Brain-Substantia_nigra	0	11881899	0	-9.11e-08
Donor_106	Heart-Atrial_Appendage	0	16933425	0	-6.66e-08
Donor_106	Heart-Left_Ventricle	0	10179273	0	-9.87e-08
Donor_106	Liver	0	13506225	0	-7.41e-08
Donor_106	Muscle-Skeletal	0	13053589	0	-8.49e-08
Donor_106	Nerve-Tibial	2	16902314	1.18e-07	4.5e-08
Donor_106	Pituitary	1	17270273	5.79e-08	1.93e-09
Donor_106	Skin-Sun_Exposed_Lower_leg	2	18922880	1.06e-07	4.76e-08
Donor_106	Thyroid	1	19148096	5.22e-08	-7.51e-10
Donor_106	Whole_Blood	2	9929102	2.01e-07	9.7e-08
Donor_107	Brain-Anterior_cingulate_cortex_BA24	1	13808476	7.24e-08	-1.01e-08
Donor_107	Brain-Caudate_basal_ganglia	0	18691772	0	-7.2e-08
Donor_107	Brain-Cerebellar_Hemisphere	0	16500692	0	-5.35e-08
Donor_107	Brain-Cerebellum	1	16749078	5.97e-08	9.49e-09
Donor_107	Brain-Hippocampus	2	16184443	1.24e-07	3.56e-08
Donor_107	Brain-Hypothalamus	0	19216983	0	-6.2e-08
Donor_107	Brain-Nucleus_accumbens_basal_ganglia	0	15614096	0	-7.92e-08
Donor_107	Brain-Spinal_cord_cervical_c-1	0	16084916	0	-5.44e-08
Donor_107	Brain-Substantia_nigra	0	12188485	0	-9.53e-08
Donor_107	Breast-Mammary_Tissue	0	18814331	0	-5.17e-08
Donor_107	Nerve-Tibial	0	18300916	0	-4.77e-08
Donor_108	Adipose-Subcutaneous	1	18366835	5.44e-08	1.44e-08
Donor_108	Adipose-Visceral_Omentum	0	18987038	0	-5.06e-08
Donor_108	Adrenal_Gland	1	15260554	6.55e-08	1.04e-08
Donor_108	Artery-Aorta	0	17836206	0	-3.7e-08
Donor_108	Artery-Coronary	1	17984239	5.56e-08	1.21e-08
Donor_108	Breast-Mammary_Tissue	2	18542286	1.08e-07	6.11e-08
Donor_108	Colon-Sigmoid	2	18577569	1.08e-07	6.06e-08
Donor_108	Colon-Transverse	0	15359333	0	-5.7e-08
Donor_108	Esophagus-Gastroesophageal_Junction	0	17391869	0	-4.96e-08
Donor_108	Esophagus-Mucosa	2	17696541	1.13e-07	6.43e-08
Donor_108	Esophagus-Muscularis	1	18987538	5.27e-08	-2.42e-09
Donor_108	Heart-Atrial_Appendage	0	17423214	0	-7.59e-08
Donor_108	Heart-Left_Ventricle	0	16220209	0	-6.06e-08
Donor_108	Lung	0	18715584	0	-4.18e-08
Donor_108	Minor_Salivary_Gland	1	18985281	5.27e-08	1.7e-09
Donor_108	Muscle-Skeletal	0	14840997	0	-4.29e-08
Donor_108	Ovary	0	20946289	0	-4.38e-08
Donor_108	Skin-Not_Sun_Exposed_Suprapubic	1	17082984	5.85e-08	7.48e-09
Donor_108	Skin-Sun_Exposed_Lower_leg	0	18549737	0	-4.47e-08
Donor_108	Spleen	0	18619127	0	-4.69e-08
Donor_108	Stomach	0	17452744	0	-5.18e-08
Donor_108	Thyroid	0	19798360	0	-4.47e-08
Donor_108	Uterus	1	20197262	4.95e-08	9.92e-09
Donor_108	Vagina	1	18789645	5.32e-08	1.63e-08
Donor_109	Adipose-Subcutaneous	1	21842815	4.58e-08	2.64e-09
Donor_109	Adipose-Visceral_Omentum	0	19787137	0	-4.4e-08
Donor_109	Adrenal_Gland	0	20007011	0	-6.18e-08
Donor_109	Artery-Coronary	0	17646957	0	-4.85e-08
Donor_109	Artery-Tibial	0	19191618	0	-4.13e-08
Donor_109	Breast-Mammary_Tissue	3	20935980	1.43e-07	1.01e-07
Donor_109	Heart-Atrial_Appendage	0	16872342	0	-7.51e-08
Donor_109	Heart-Left_Ventricle	2	15303543	1.31e-07	5.23e-08
Donor_109	Liver	2	16761413	1.19e-07	4.53e-08
Donor_109	Muscle-Skeletal	0	13635576	0	-7.02e-08
Donor_109	Nerve-Tibial	0	19590489	0	-3.98e-08
Donor_109	Ovary	1	21623250	4.62e-08	6.6e-09
Donor_109	Pancreas	0	14747482	0	-6.84e-08
Donor_109	Skin-Not_Sun_Exposed_Suprapubic	0	19937499	0	-5.26e-08
Donor_109	Skin-Sun_Exposed_Lower_leg	2	19622119	1.02e-07	5.62e-08
Donor_109	Spleen	0	14927983	0	-4.71e-08
Donor_109	Thyroid	0	18406297	0	-3.9e-08
Donor_109	Uterus	1	19914465	5.02e-08	8.19e-09
Donor_109	Vagina	0	19722513	0	-3.81e-08
Donor_11	Adipose-Subcutaneous	0	17066454	0	-5.41e-08
Donor_11	Adipose-Visceral_Omentum	0	18646610	0	-5.58e-08
Donor_11	Adrenal_Gland	1	19361562	5.16e-08	-1.62e-08
Donor_11	Artery-Aorta	0	16830321	0	-4.29e-08
Donor_11	Artery-Coronary	0	16080010	0	-4.94e-08
Donor_11	Artery-Tibial	0	15838826	0	-4.5e-08
Donor_11	Breast-Mammary_Tissue	0	20859270	0	-5.1e-08
Donor_11	Colon-Sigmoid	1	18729577	5.34e-08	-2.69e-09
Donor_11	Colon-Transverse	1	19124156	5.23e-08	-1.1e-08
Donor_11	Esophagus-Gastroesophageal_Junction	3	19029112	1.58e-07	9.9e-08
Donor_11	Esophagus-Mucosa	1	19086697	5.24e-08	-7.86e-09
Donor_11	Esophagus-Muscularis	0	18520056	0	-6.22e-08
Donor_11	Heart-Atrial_Appendage	0	16292862	0	-7.47e-08
Donor_11	Heart-Left_Ventricle	1	16543364	6.04e-08	-1.2e-08
Donor_11	Muscle-Skeletal	1	15362724	6.51e-08	-1.02e-08
Donor_11	Skin-Not_Sun_Exposed_Suprapubic	0	19441124	0	-5.03e-08
Donor_11	Skin-Sun_Exposed_Lower_leg	1	18112616	5.52e-08	5.14e-09
Donor_11	Stomach	1	14603778	6.85e-08	-1.52e-08
Donor_11	Thyroid	0	20568375	0	-4.87e-08
Donor_11	Uterus	0	18989119	0	-4.56e-08
Donor_11	Vagina	1	19725308	5.07e-08	7.74e-09
Donor_11	Whole_Blood	0	12218731	0	-7.19e-08
Donor_110	Adipose-Subcutaneous	0	19750550	0	-3.91e-08
Donor_110	Adrenal_Gland	3	16392667	1.83e-07	1.16e-07
Donor_110	Artery-Coronary	1	19729441	5.07e-08	8.69e-09
Donor_110	Artery-Tibial	0	17673184	0	-4.19e-08
Donor_110	Esophagus-Gastroesophageal_Junction	1	16787378	5.96e-08	8.59e-09
Donor_110	Esophagus-Mucosa	8	19586639	4.08e-07	3.43e-07
Donor_110	Esophagus-Muscularis	1	18992269	5.27e-08	-6.52e-09
Donor_110	Heart-Atrial_Appendage	0	16252936	0	-7.52e-08
Donor_110	Heart-Left_Ventricle	1	16093005	6.21e-08	-1.13e-08
Donor_110	Lung	0	18312141	0	-4.6e-08
Donor_110	Minor_Salivary_Gland	0	20686756	0	-5.28e-08
Donor_110	Muscle-Skeletal	0	13244724	0	-6.03e-08
Donor_110	Nerve-Tibial	0	19876015	0	-3.94e-08
Donor_110	Pancreas	0	13611528	0	-7.68e-08
Donor_110	Prostate	0	18125777	0	-4.31e-08
Donor_110	Skin-Not_Sun_Exposed_Suprapubic	1	17284608	5.79e-08	8.65e-09
Donor_110	Skin-Sun_Exposed_Lower_leg	2	18052809	1.11e-07	6.53e-08
Donor_110	Small_Intestine-Terminal_Ileum	2	19956856	1e-07	3.87e-08
Donor_110	Stomach	0	16097123	0	-7.63e-08
Donor_110	Thyroid	0	19212592	0	-3.83e-08
Donor_111	Adipose-Subcutaneous	0	18979370	0	-4.98e-08
Donor_111	Adipose-Visceral_Omentum	0	19246966	0	-5.84e-08
Donor_111	Artery-Aorta	1	17745334	5.64e-08	2.01e-08
Donor_111	Artery-Coronary	6	18782156	3.19e-07	2.61e-07
Donor_111	Artery-Tibial	1	17344863	5.77e-08	1.31e-08
Donor_111	Colon-Transverse	1	20254224	4.94e-08	-5.5e-09
Donor_111	Esophagus-Gastroesophageal_Junction	0	16999674	0	-5.33e-08
Donor_111	Esophagus-Mucosa	2	21223799	9.42e-08	3.12e-08
Donor_111	Esophagus-Muscularis	1	18631023	5.37e-08	-3.85e-09
Donor_111	Heart-Atrial_Appendage	6	17245184	3.48e-07	2.5e-07
Donor_111	Heart-Left_Ventricle	4	16879711	2.37e-07	1.47e-07
Donor_111	Liver	1	16087047	6.22e-08	-1.87e-08
Donor_111	Lung	10	18578992	5.38e-07	4.79e-07
Donor_111	Muscle-Skeletal	0	14731709	0	-6.66e-08
Donor_111	Nerve-Tibial	8	21846425	3.66e-07	3.18e-07
Donor_111	Skin-Not_Sun_Exposed_Suprapubic	8	18928023	4.23e-07	3.57e-07
Donor_111	Skin-Sun_Exposed_Lower_leg	0	18211791	0	-4.52e-08
Donor_111	Small_Intestine-Terminal_Ileum	3	16864243	1.78e-07	1.04e-07
Donor_111	Stomach	0	16094322	0	-8.03e-08
Donor_111	Thyroid	2	18772872	1.07e-07	6.66e-08
Donor_111	Whole_Blood	9	10305357	8.73e-07	7.85e-07
Donor_112	Adipose-Subcutaneous	1	19160773	5.22e-08	1.76e-08
Donor_112	Adipose-Visceral_Omentum	0	17700430	0	-4.25e-08
Donor_112	Breast-Mammary_Tissue	1	18564672	5.39e-08	1.27e-08
Donor_112	Colon-Transverse	3	19115002	1.57e-07	9.07e-08
Donor_112	Esophagus-Gastroesophageal_Junction	0	20289118	0	-4.97e-08
Donor_112	Esophagus-Mucosa	1	21833787	4.58e-08	-1.47e-08
Donor_112	Esophagus-Muscularis	2	20076603	9.96e-08	3.9e-08
Donor_112	Heart-Atrial_Appendage	2	18191091	1.1e-07	4.42e-08
Donor_112	Heart-Left_Ventricle	2	17100137	1.17e-07	4.19e-08
Donor_112	Liver	2	12887645	1.55e-07	9.15e-08
Donor_112	Lung	0	21071587	0	-4.17e-08
Donor_112	Prostate	0	18618521	0	-4.86e-08
Donor_112	Small_Intestine-Terminal_Ileum	3	20410087	1.47e-07	9.38e-08
Donor_112	Spleen	0	21018913	0	-4.87e-08
Donor_112	Whole_Blood	0	12142229	0	-7.43e-08
Donor_113	Adipose-Subcutaneous	0	17981070	0	-5.39e-08
Donor_113	Artery-Aorta	0	16723476	0	-4.64e-08
Donor_113	Artery-Coronary	2	17989639	1.11e-07	6.21e-08
Donor_113	Artery-Tibial	1	14726706	6.79e-08	1.98e-08
Donor_113	Breast-Mammary_Tissue	1	15393492	6.5e-08	4.17e-09
Donor_113	Esophagus-Mucosa	1	18253588	5.48e-08	-2.51e-09
Donor_113	Esophagus-Muscularis	1	17789932	5.62e-08	2.03e-09
Donor_113	Heart-Left_Ventricle	1	14201329	7.04e-08	-2.22e-08
Donor_113	Lung	1	12604366	7.93e-08	2.84e-08
Donor_113	Muscle-Skeletal	1	15413499	6.49e-08	-6.63e-09
Donor_113	Nerve-Tibial	3	13335241	2.25e-07	1.81e-07
Donor_113	Pancreas	0	12876523	0	-8.01e-08
Donor_113	Skin-Sun_Exposed_Lower_leg	10	14737031	6.79e-07	5.85e-07
Donor_113	Whole_Blood	13	9630795	1.35e-06	1.25e-06
Donor_114	Adrenal_Gland	0	18501019	0	-6.83e-08
Donor_114	Artery-Tibial	3	17632394	1.7e-07	1.26e-07
Donor_114	Colon-Transverse	0	17427903	0	-6.64e-08
Donor_114	Esophagus-Gastroesophageal_Junction	0	15669922	0	-5.73e-08
Donor_114	Esophagus-Mucosa	0	16023446	0	-6.16e-08
Donor_114	Muscle-Skeletal	2	15180873	1.32e-07	5.66e-08
Donor_114	Ovary	0	17306052	0	-4.57e-08
Donor_114	Pancreas	1	12952400	7.72e-08	-1.71e-08
Donor_114	Skin-Sun_Exposed_Lower_leg	2	18906428	1.06e-07	5.63e-08
Donor_114	Spleen	0	18188619	0	-4.4e-08
Donor_114	Thyroid	1	20188977	4.95e-08	3.54e-09
Donor_114	Uterus	0	17946504	0	-4.38e-08
Donor_114	Vagina	2	19583366	1.02e-07	6.29e-08
Donor_114	Whole_Blood	4	5281704	7.57e-07	6.67e-07
Donor_115	Adipose-Visceral_Omentum	1	17196308	5.82e-08	2.54e-09
Donor_115	Artery-Tibial	0	18741613	0	-4.77e-08
Donor_115	Colon-Sigmoid	0	17875746	0	-4.57e-08
Donor_115	Colon-Transverse	0	17033576	0	-5.14e-08
Donor_115	Esophagus-Muscularis	0	15884320	0	-7.62e-08
Donor_115	Heart-Atrial_Appendage	0	19633486	0	-6.31e-08
Donor_115	Liver	1	10440368	9.58e-08	1.81e-08
Donor_115	Lung	0	17160170	0	-4.28e-08
Donor_115	Muscle-Skeletal	1	13958052	7.16e-08	-3.95e-09
Donor_115	Nerve-Tibial	0	18893550	0	-4.59e-08
Donor_115	Prostate	2	18403426	1.09e-07	4.14e-08
Donor_115	Skin-Not_Sun_Exposed_Suprapubic	4	20440552	1.96e-07	1.4e-07
Donor_115	Testis	0	24811281	0	-4.2e-08
Donor_115	Whole_Blood	1	11756637	8.51e-08	-1.74e-08
Donor_116	Adipose-Subcutaneous	0	18895719	0	-4.87e-08
Donor_116	Adrenal_Gland	0	16547915	0	-5.75e-08
Donor_116	Artery-Coronary	0	19991237	0	-4.92e-08
Donor_116	Artery-Tibial	0	18072813	0	-4.15e-08
Donor_116	Breast-Mammary_Tissue	0	16603142	0	-5.37e-08
Donor_116	Colon-Sigmoid	0	18615873	0	-4.49e-08
Donor_116	Colon-Transverse	0	20144206	0	-5.3e-08
Donor_116	Esophagus-Mucosa	1	17171554	5.82e-08	-7.67e-10
Donor_116	Esophagus-Muscularis	0	18454659	0	-5.02e-08
Donor_116	Heart-Atrial_Appendage	0	18414196	0	-7.66e-08
Donor_116	Heart-Left_Ventricle	0	15133545	0	-8.83e-08
Donor_116	Lung	1	20617713	4.85e-08	5.99e-09
Donor_116	Muscle-Skeletal	0	14939805	0	-6.08e-08
Donor_116	Nerve-Tibial	0	19504927	0	-4.39e-08
Donor_116	Pancreas	1	13862382	7.21e-08	-9.64e-09
Donor_116	Prostate	1	19621023	5.1e-08	-1.84e-10
Donor_116	Skin-Sun_Exposed_Lower_leg	1	18084037	5.53e-08	4.57e-09
Donor_116	Small_Intestine-Terminal_Ileum	1	17636748	5.67e-08	7.58e-09
Donor_116	Stomach	0	16775761	0	-7.09e-08
Donor_116	Testis	0	20492871	0	-4.11e-08
Donor_116	Thyroid	1	18664963	5.36e-08	6.97e-09
Donor_117	Adipose-Subcutaneous	1	21109747	4.74e-08	-9.03e-09
Donor_117	Brain-Cerebellar_Hemisphere	1	19567191	5.11e-08	-2.26e-08
Donor_117	Brain-Cerebellum	4	20295560	1.97e-07	1.12e-07
Donor_117	Brain-Cortex	1	16341371	6.12e-08	-2.16e-08
Donor_117	Brain-Nucleus_accumbens_basal_ganglia	0	16259569	0	-9.07e-08
Donor_117	Breast-Mammary_Tissue	4	19397472	2.06e-07	1.25e-07
Donor_117	Esophagus-Mucosa	3	17113400	1.75e-07	1.15e-07
Donor_117	Heart-Atrial_Appendage	0	17233489	0	-8.68e-08
Donor_117	Muscle-Skeletal	0	16055661	0	-5.9e-08
Donor_117	Nerve-Tibial	1	18306054	5.46e-08	6.08e-09
Donor_117	Ovary	0	18411033	0	-5.84e-08
Donor_117	Skin-Not_Sun_Exposed_Suprapubic	1	16189963	6.18e-08	6.8e-09
Donor_117	Skin-Sun_Exposed_Lower_leg	15	19586365	7.66e-07	6.98e-07
Donor_117	Thyroid	1	15528688	6.44e-08	-3.01e-09
Donor_117	Vagina	2	20781219	9.62e-08	4.04e-08
Donor_118	Adipose-Subcutaneous	1	20733031	4.82e-08	-2.48e-09
Donor_118	Adipose-Visceral_Omentum	2	18242917	1.1e-07	5.63e-08
Donor_118	Artery-Tibial	3	19228621	1.56e-07	1.12e-07
Donor_118	Breast-Mammary_Tissue	0	19167155	0	-4.43e-08
Donor_118	Esophagus-Mucosa	1	16526384	6.05e-08	3.47e-09
Donor_118	Esophagus-Muscularis	1	18594741	5.38e-08	-4.12e-10
Donor_118	Muscle-Skeletal	0	13762200	0	-7.5e-08
Donor_118	Nerve-Tibial	2	19269425	1.04e-07	5.71e-08
Donor_118	Prostate	1	16970260	5.89e-08	7.48e-09
Donor_118	Skin-Not_Sun_Exposed_Suprapubic	0	14797112	0	-6.5e-08
Donor_118	Skin-Sun_Exposed_Lower_leg	1	16080216	6.22e-08	1.65e-08
Donor_118	Small_Intestine-Terminal_Ileum	3	18629957	1.61e-07	1.02e-07
Donor_118	Stomach	0	18777253	0	-4.7e-08
Donor_118	Thyroid	2	20754827	9.64e-08	5.13e-08
Donor_119	Adrenal_Gland	0	11542018	0	-6.99e-08
Donor_119	Artery-Aorta	0	16425999	0	-4.35e-08
Donor_119	Artery-Tibial	1	19396557	5.16e-08	-2.24e-09
Donor_119	Brain-Amygdala	0	14102290	0	-8.35e-08
Donor_119	Brain-Anterior_cingulate_cortex_BA24	1	13966174	7.16e-08	-1.32e-08
Donor_119	Brain-Caudate_basal_ganglia	0	16643153	0	-8.87e-08
Donor_119	Brain-Cerebellar_Hemisphere	0	18503861	0	-5.47e-08
Donor_119	Brain-Cerebellum	0	19136062	0	-5.11e-08
Donor_119	Brain-Cortex	0	14491722	0	-7.71e-08
Donor_119	Brain-Hippocampus	0	12504150	0	-7.56e-08
Donor_119	Brain-Nucleus_accumbens_basal_ganglia	0	18580792	0	-8.38e-08
Donor_119	Brain-Putamen_basal_ganglia	1	16856899	5.93e-08	-3.68e-08
Donor_119	Brain-Substantia_nigra	1	15792907	6.33e-08	-3.12e-08
Donor_119	Breast-Mammary_Tissue	0	20066953	0	-5.46e-08
Donor_119	Colon-Transverse	0	17538772	0	-5.18e-08
Donor_119	Heart-Atrial_Appendage	1	15081759	6.63e-08	-8.13e-09
Donor_119	Liver	0	8743441	0	-9.26e-08
Donor_119	Lung	2	18477081	1.08e-07	5.68e-08
Donor_119	Muscle-Skeletal	1	14249994	7.02e-08	-6.91e-09
Donor_119	Nerve-Tibial	1	20790589	4.81e-08	-5.11e-10
Donor_119	Skin-Not_Sun_Exposed_Suprapubic	0	20432545	0	-6.01e-08
Donor_119	Skin-Sun_Exposed_Lower_leg	17	16852377	1.01e-06	9.54e-07
Donor_119	Thyroid	1	19150833	5.22e-08	6.11e-09
Donor_12	Adipose-Subcutaneous	8	15270893	5.24e-07	4.39e-07
Donor_12	Artery-Tibial	0	16599058	0	-5.1e-08
Donor_12	Heart-Left_Ventricle	0	7157958	0	-8.5e-08
Donor_12	Lung	0	17970151	0	-4.95e-08
Donor_12	Muscle-Skeletal	0	12711295	0	-8.5e-08
Donor_12	Nerve-Tibial	4	20961531	1.91e-07	1.24e-07
Donor_12	Skin-Sun_Exposed_Lower_leg	7	15453474	4.53e-07	3.75e-07
Donor_12	Thyroid	5	19047197	2.63e-07	1.87e-07
Donor_120	Adipose-Subcutaneous	0	17799439	0	-5.15e-08
Donor_120	Adipose-Visceral_Omentum	0	18234835	0	-5.51e-08
Donor_120	Artery-Tibial	0	18320867	0	-4.92e-08
Donor_120	Brain-Amygdala	0	14752303	0	-7.8e-08
Donor_120	Brain-Anterior_cingulate_cortex_BA24	1	15910494	6.29e-08	9.08e-10
Donor_120	Brain-Caudate_basal_ganglia	1	15156120	6.6e-08	-7.6e-09
Donor_120	Brain-Cerebellar_Hemisphere	2	21419243	9.34e-08	4.14e-08
Donor_120	Brain-Cortex	0	18216456	0	-5.54e-08
Donor_120	Brain-Putamen_basal_ganglia	1	19015811	5.26e-08	-2.8e-08
Donor_120	Brain-Substantia_nigra	1	18770246	5.33e-08	-2.94e-08
Donor_120	Breast-Mammary_Tissue	2	20836188	9.6e-08	2.24e-08
Donor_120	Colon-Sigmoid	0	17262830	0	-5.39e-08
Donor_120	Heart-Atrial_Appendage	0	18530311	0	-5.53e-08
Donor_120	Heart-Left_Ventricle	0	14311885	0	-7.68e-08
Donor_120	Muscle-Skeletal	0	17323745	0	-7.19e-08
Donor_120	Nerve-Tibial	0	20681830	0	-5.06e-08
Donor_120	Pituitary	0	17562131	0	-4.75e-08
Donor_120	Skin-Sun_Exposed_Lower_leg	2	19237898	1.04e-07	4.91e-08
Donor_120	Stomach	0	16051756	0	-7e-08
Donor_121	Adipose-Subcutaneous	1	18618927	5.37e-08	7.56e-09
Donor_121	Adipose-Visceral_Omentum	2	17057596	1.17e-07	5.69e-08
Donor_121	Artery-Tibial	0	18509356	0	-4.67e-08
Donor_121	Colon-Sigmoid	1	17818979	5.61e-08	4.99e-09
Donor_121	Nerve-Tibial	0	18662971	0	-4.74e-08
Donor_121	Prostate	0	18839792	0	-4.77e-08
Donor_121	Skin-Not_Sun_Exposed_Suprapubic	1	17599339	5.68e-08	-2.51e-10
Donor_121	Skin-Sun_Exposed_Lower_leg	0	18070049	0	-5.94e-08
Donor_121	Small_Intestine-Terminal_Ileum	0	20049926	0	-5.59e-08
Donor_121	Spleen	1	17199538	5.81e-08	7.66e-09
Donor_121	Stomach	1	19144981	5.22e-08	1.79e-09
Donor_121	Testis	1	20639575	4.85e-08	9.12e-09
Donor_121	Whole_Blood	0	8703013	0	-5.68e-08
Donor_122	Adipose-Subcutaneous	2	20186929	9.91e-08	5.14e-08
Donor_122	Adipose-Visceral_Omentum	0	20680289	0	-5.77e-08
Donor_122	Artery-Aorta	0	17815708	0	-4.15e-08
Donor_122	Artery-Tibial	2	17859193	1.12e-07	7.09e-08
Donor_122	Breast-Mammary_Tissue	0	20379286	0	-4.97e-08
Donor_122	Colon-Sigmoid	2	19510731	1.03e-07	4.63e-08
Donor_122	Colon-Transverse	0	20339330	0	-5.37e-08
Donor_122	Esophagus-Gastroesophageal_Junction	1	18101002	5.52e-08	2.52e-09
Donor_122	Esophagus-Muscularis	2	19275974	1.04e-07	4.18e-08
Donor_122	Heart-Atrial_Appendage	1	16144582	6.19e-08	-2.87e-08
Donor_122	Lung	0	21245582	0	-4.04e-08
Donor_122	Minor_Salivary_Gland	1	22080813	4.53e-08	-1.34e-08
Donor_122	Muscle-Skeletal	0	12402793	0	-6.58e-08
Donor_122	Nerve-Tibial	3	18514631	1.62e-07	1.25e-07
Donor_122	Skin-Not_Sun_Exposed_Suprapubic	1	18822891	5.31e-08	-2.75e-09
Donor_122	Skin-Sun_Exposed_Lower_leg	0	19926175	0	-5.12e-08
Donor_122	Spleen	0	15759660	0	-4.25e-08
Donor_122	Thyroid	2	18768439	1.07e-07	7.12e-08
Donor_122	Uterus	2	19842837	1.01e-07	5.83e-08
Donor_122	Vagina	1	19450889	5.14e-08	9.07e-09
Donor_122	Whole_Blood	0	11001196	0	-8.18e-08
Donor_123	Adipose-Subcutaneous	0	18737284	0	-4.78e-08
Donor_123	Adipose-Visceral_Omentum	1	19883315	5.03e-08	1.02e-10
Donor_123	Adrenal_Gland	1	19925136	5.02e-08	-1.18e-08
Donor_123	Artery-Tibial	0	18027531	0	-4.46e-08
Donor_123	Breast-Mammary_Tissue	0	23050705	0	-4.4e-08
Donor_123	Esophagus-Muscularis	4	19470843	2.05e-07	1.45e-07
Donor_123	Heart-Atrial_Appendage	1	19502153	5.13e-08	-2.13e-08
Donor_123	Heart-Left_Ventricle	0	16594741	0	-7.84e-08
Donor_123	Liver	0	13691665	0	-7.35e-08
Donor_123	Lung	0	20580870	0	-4.38e-08
Donor_123	Muscle-Skeletal	0	15531661	0	-6.68e-08
Donor_123	Pancreas	1	16152196	6.19e-08	-1.24e-08
Donor_123	Skin-Not_Sun_Exposed_Suprapubic	1	17279884	5.79e-08	1.03e-08
Donor_123	Spleen	0	17266363	0	-4.47e-08
Donor_123	Stomach	0	17060567	0	-7.16e-08
Donor_123	Thyroid	0	19241287	0	-4.64e-08
Donor_124	Adipose-Subcutaneous	0	19924759	0	-5.47e-08
Donor_124	Adrenal_Gland	0	18327530	0	-6.76e-08
Donor_124	Artery-Tibial	0	17456138	0	-4.73e-08
Donor_124	Esophagus-Mucosa	3	20588169	1.46e-07	1.05e-07
Donor_124	Muscle-Skeletal	0	16631186	0	-6.4e-08
Donor_124	Nerve-Tibial	1	21419399	4.67e-08	7.72e-09
Donor_124	Skin-Not_Sun_Exposed_Suprapubic	1	16168209	6.18e-08	1.02e-08
Donor_124	Testis	3	21443450	1.4e-07	1.07e-07
Donor_125	Artery-Aorta	2	19866182	1.01e-07	4.86e-08
Donor_125	Artery-Tibial	1	17226874	5.8e-08	1.74e-08
Donor_125	Breast-Mammary_Tissue	0	16982501	0	-5.44e-08
Donor_125	Colon-Sigmoid	0	18968353	0	-6.16e-08
Donor_125	Colon-Transverse	2	18719434	1.07e-07	4.08e-08
Donor_125	Esophagus-Gastroesophageal_Junction	1	13717215	7.29e-08	9.23e-09
Donor_125	Esophagus-Mucosa	1	17368826	5.76e-08	-1.01e-08
Donor_125	Lung	6	19821302	3.03e-07	2.5e-07
Donor_125	Muscle-Skeletal	0	14007184	0	-7.55e-08
Donor_125	Nerve-Tibial	0	15877989	0	-5.47e-08
Donor_125	Pancreas	0	17247320	0	-7.65e-08
Donor_125	Skin-Not_Sun_Exposed_Suprapubic	1	19059697	5.25e-08	-2e-09
Donor_125	Skin-Sun_Exposed_Lower_leg	0	14964186	0	-4.85e-08
Donor_125	Spleen	3	19068580	1.57e-07	9.55e-08
Donor_125	Stomach	0	16060937	0	-6.87e-08
Donor_125	Thyroid	4	21315370	1.88e-07	1.37e-07
Donor_125	Whole_Blood	0	12507784	0	-5.56e-08
Donor_126	Adipose-Subcutaneous	0	19509549	0	-5.83e-08
Donor_126	Adipose-Visceral_Omentum	4	21476652	1.86e-07	1.2e-07
Donor_126	Artery-Tibial	0	20049007	0	-5.68e-08
Donor_126	Brain-Cerebellar_Hemisphere	3	15678007	1.91e-07	1.22e-07
Donor_126	Brain-Cortex	0	16204646	0	-9.25e-08
Donor_126	Brain-Hippocampus	0	12163766	0	-8.69e-08
Donor_126	Brain-Hypothalamus	1	14192775	7.05e-08	-1.29e-08
Donor_126	Esophagus-Gastroesophageal_Junction	2	13716591	1.46e-07	7.12e-08
Donor_126	Heart-Atrial_Appendage	5	18975964	2.63e-07	1.84e-07
Donor_126	Muscle-Skeletal	2	13231877	1.51e-07	7.34e-08
Donor_126	Nerve-Tibial	0	21455888	0	-5.31e-08
Donor_126	Pituitary	1	17324938	5.77e-08	2.95e-09
Donor_126	Prostate	0	15365903	0	-6.85e-08
Donor_126	Skin-Not_Sun_Exposed_Suprapubic	4	19594372	2.04e-07	1.48e-07
Donor_126	Skin-Sun_Exposed_Lower_leg	2	18546178	1.08e-07	4.48e-08
Donor_126	Thyroid	0	17477987	0	-4.76e-08
Donor_127	Artery-Tibial	4	18018268	2.22e-07	1.6e-07
Donor_127	Brain-Caudate_basal_ganglia	1	19079926	5.24e-08	-3.59e-08
Donor_127	Brain-Cerebellar_Hemisphere	0	19358645	0	-5.47e-08
Donor_127	Brain-Cerebellum	1	18954306	5.28e-08	-7.22e-09
Donor_127	Brain-Cortex	1	18878332	5.3e-08	-1.8e-08
Donor_127	Brain-Frontal_Cortex_BA9	0	19066954	0	-6.84e-08
Donor_127	Brain-Hypothalamus	0	16982955	0	-8.86e-08
Donor_127	Brain-Nucleus_accumbens_basal_ganglia	0	20046491	0	-7.6e-08
Donor_127	Brain-Putamen_basal_ganglia	1	17889010	5.59e-08	-2.88e-08
Donor_127	Heart-Atrial_Appendage	4	16794851	2.38e-07	1.55e-07
Donor_127	Lung	1	21942706	4.56e-08	-1.85e-08
Donor_127	Muscle-Skeletal	1	14535818	6.88e-08	-1.32e-08
Donor_127	Thyroid	1	18084344	5.53e-08	-1.41e-09
Donor_127	Uterus	1	16967713	5.89e-08	1.08e-08
Donor_127	Whole_Blood	1	9967281	1e-07	-7.92e-10
Donor_128	Brain-Caudate_basal_ganglia	0	13552602	0	-9.05e-08
Donor_128	Brain-Cortex	1	15063441	6.64e-08	-1.98e-09
Donor_128	Brain-Frontal_Cortex_BA9	0	16416518	0	-6.4e-08
Donor_128	Brain-Hippocampus	0	14506044	0	-8.58e-08
Donor_128	Brain-Hypothalamus	2	14669262	1.36e-07	4.71e-08
Donor_128	Brain-Nucleus_accumbens_basal_ganglia	2	17519517	1.14e-07	3.84e-08
Donor_128	Brain-Putamen_basal_ganglia	0	15535763	0	-8.96e-08
Donor_128	Thyroid	0	21224696	0	-4.51e-08
Donor_129	Adipose-Subcutaneous	2	20267015	9.87e-08	4.37e-08
Donor_129	Artery-Aorta	0	16069668	0	-5.74e-08
Donor_129	Artery-Coronary	1	17706759	5.65e-08	4.98e-10
Donor_129	Artery-Tibial	0	15258361	0	-4.67e-08
Donor_129	Brain-Caudate_basal_ganglia	1	15043873	6.65e-08	-3.19e-08
Donor_129	Brain-Frontal_Cortex_BA9	2	12235782	1.63e-07	6.2e-08
Donor_129	Muscle-Skeletal	0	14607277	0	-7.62e-08
Donor_129	Nerve-Tibial	1	20776231	4.81e-08	1.95e-09
Donor_129	Pituitary	0	16491026	0	-5.52e-08
Donor_129	Skin-Not_Sun_Exposed_Suprapubic	1	17991440	5.56e-08	-7.33e-09
Donor_129	Skin-Sun_Exposed_Lower_leg	0	17184486	0	-5.47e-08
Donor_129	Thyroid	1	20369908	4.91e-08	3.15e-09
Donor_13	Adipose-Subcutaneous	1	21135892	4.73e-08	-3.71e-09
Donor_13	Adipose-Visceral_Omentum	0	19356711	0	-5.49e-08
Donor_13	Artery-Tibial	1	18355369	5.45e-08	1.06e-08
Donor_13	Colon-Sigmoid	1	18951563	5.28e-08	-5.81e-09
Donor_13	Colon-Transverse	1	20882960	4.79e-08	-8.19e-09
Donor_13	Esophagus-Mucosa	0	20089176	0	-6.34e-08
Donor_13	Esophagus-Muscularis	0	17745571	0	-5.29e-08
Donor_13	Minor_Salivary_Gland	0	21304501	0	-5.68e-08
Donor_13	Muscle-Skeletal	0	13048215	0	-7.13e-08
Donor_13	Skin-Not_Sun_Exposed_Suprapubic	1	20054387	4.99e-08	2.96e-09
Donor_13	Skin-Sun_Exposed_Lower_leg	3	18302267	1.64e-07	1.09e-07
Donor_13	Spleen	1	15520621	6.44e-08	3.94e-09
Donor_13	Testis	1	22322222	4.48e-08	9.19e-09
Donor_13	Thyroid	0	19461209	0	-3.96e-08
Donor_130	Adrenal_Gland	1	13182438	7.59e-08	1.21e-09
Donor_130	Artery-Aorta	1	16178975	6.18e-08	7.65e-09
Donor_130	Brain-Cortex	0	15967796	0	-8.08e-08
Donor_130	Heart-Atrial_Appendage	1	16979967	5.89e-08	-1.57e-08
Donor_130	Liver	0	10242139	0	-8.37e-08
Donor_130	Muscle-Skeletal	1	16793378	5.95e-08	-1.55e-08
Donor_130	Nerve-Tibial	1	21731149	4.6e-08	-2.82e-09
Donor_130	Pituitary	0	18985306	0	-5.76e-08
Donor_130	Skin-Sun_Exposed_Lower_leg	0	17325230	0	-4.87e-08
Donor_130	Vagina	0	16188723	0	-5.04e-08
Donor_131	Adipose-Subcutaneous	3	13773103	2.18e-07	1.76e-07
Donor_131	Artery-Aorta	2	15868504	1.26e-07	6.53e-08
Donor_131	Esophagus-Mucosa	1	19190998	5.21e-08	-1.32e-08
Donor_131	Esophagus-Muscularis	0	20733136	0	-6.23e-08
Donor_131	Heart-Left_Ventricle	0	16418667	0	-8.72e-08
Donor_131	Lung	2	20839124	9.6e-08	3.96e-08
Donor_131	Muscle-Skeletal	3	16637830	1.8e-07	1.06e-07
Donor_131	Nerve-Tibial	0	20131584	0	-4.72e-08
Donor_131	Pancreas	0	15571742	0	-8.97e-08
Donor_131	Stomach	1	18974557	5.27e-08	-1.14e-08
Donor_131	Thyroid	14	18979295	7.38e-07	6.51e-07
Donor_131	Whole_Blood	0	10971297	0	-8.04e-08
Donor_132	Adipose-Subcutaneous	0	17518127	0	-5.38e-08
Donor_132	Adipose-Visceral_Omentum	0	15701648	0	-5.82e-08
Donor_132	Artery-Aorta	1	17383211	5.75e-08	1.62e-08
Donor_132	Breast-Mammary_Tissue	0	15496435	0	-6.17e-08
Donor_132	Colon-Transverse	0	15255271	0	-6.87e-08
Donor_132	Esophagus-Gastroesophageal_Junction	1	18694350	5.35e-08	-3.34e-09
Donor_132	Esophagus-Mucosa	1	16249667	6.15e-08	-2.48e-09
Donor_132	Esophagus-Muscularis	0	19675776	0	-6.1e-08
Donor_132	Minor_Salivary_Gland	1	19223735	5.2e-08	-1.69e-08
Donor_132	Muscle-Skeletal	0	15606612	0	-7.21e-08
Donor_132	Prostate	0	17817889	0	-5.01e-08
Donor_132	Skin-Not_Sun_Exposed_Suprapubic	1	17346458	5.76e-08	2.89e-10
Donor_132	Skin-Sun_Exposed_Lower_leg	0	19450489	0	-5.21e-08
Donor_132	Stomach	2	19285318	1.04e-07	5.3e-08
Donor_132	Testis	1	21678482	4.61e-08	3.79e-10
Donor_132	Thyroid	0	19766687	0	-4.95e-08
Donor_132	Whole_Blood	1	12013290	8.32e-08	-2.23e-10
Donor_133	Adipose-Subcutaneous	4	20061581	1.99e-07	1.46e-07
Donor_133	Adipose-Visceral_Omentum	0	16178659	0	-6.46e-08
Donor_133	Artery-Tibial	2	18474529	1.08e-07	6.23e-08
Donor_133	Esophagus-Gastroesophageal_Junction	0	19130101	0	-5.16e-08
Donor_133	Esophagus-Muscularis	0	17463976	0	-5.62e-08
Donor_133	Ovary	0	20936143	0	-5.13e-08
Donor_133	Pancreas	0	13338239	0	-8.57e-08
Donor_133	Skin-Not_Sun_Exposed_Suprapubic	0	19429163	0	-5.18e-08
Donor_133	Small_Intestine-Terminal_Ileum	0	21229500	0	-5.77e-08
Donor_133	Stomach	0	18446941	0	-5.34e-08
Donor_133	Thyroid	0	19660126	0	-4.64e-08
Donor_134	Brain-Cortex	1	15245739	6.56e-08	-1.75e-08
Donor_134	Brain-Frontal_Cortex_BA9	0	14404814	0	-8.11e-08
Donor_134	Brain-Hypothalamus	0	18295630	0	-7.29e-08
Donor_134	Lung	1	19406115	5.15e-08	-4.36e-09
Donor_134	Muscle-Skeletal	1	15435569	6.48e-08	-6.2e-09
Donor_134	Pituitary	2	18237808	1.1e-07	5.73e-08
Donor_134	Skin-Not_Sun_Exposed_Suprapubic	0	18262332	0	-5.61e-08
Donor_134	Skin-Sun_Exposed_Lower_leg	1	18516191	5.4e-08	4e-09
Donor_135	Adipose-Visceral_Omentum	3	17841629	1.68e-07	1.13e-07
Donor_135	Breast-Mammary_Tissue	2	17473061	1.14e-07	6.11e-08
Donor_135	Colon-Transverse	0	19685699	0	-5.34e-08
Donor_135	Esophagus-Gastroesophageal_Junction	0	19078573	0	-4.11e-08
Donor_135	Esophagus-Mucosa	3	15576045	1.93e-07	1.35e-07
Donor_135	Prostate	0	19539547	0	-5.1e-08
Donor_135	Skin-Sun_Exposed_Lower_leg	0	18196367	0	-5.31e-08
Donor_135	Thyroid	0	18969963	0	-4.19e-08
Donor_135	Whole_Blood	0	10947289	0	-5.83e-08
Donor_136	Adrenal_Gland	0	19190034	0	-6.52e-08
Donor_136	Artery-Aorta	1	16865400	5.93e-08	1.54e-08
Donor_136	Artery-Coronary	1	16337260	6.12e-08	1.45e-08
Donor_136	Colon-Transverse	0	19559994	0	-5.04e-08
Donor_136	Esophagus-Mucosa	9	18376732	4.9e-07	4.29e-07
Donor_136	Esophagus-Muscularis	0	19172121	0	-5.01e-08
Donor_136	Pancreas	0	14407751	0	-9.33e-08
Donor_136	Prostate	0	18660661	0	-4.98e-08
Donor_136	Spleen	0	16712868	0	-4.19e-08
Donor_136	Stomach	0	15680635	0	-7.43e-08
Donor_136	Testis	0	22601430	0	-3.73e-08
Donor_137	Adipose-Subcutaneous	1	18840578	5.31e-08	3.89e-09
Donor_137	Artery-Coronary	1	18787697	5.32e-08	5.92e-09
Donor_137	Breast-Mammary_Tissue	1	15673957	6.38e-08	1.13e-08
Donor_137	Colon-Sigmoid	0	16606390	0	-5.13e-08
Donor_137	Esophagus-Muscularis	2	18606935	1.07e-07	5.41e-08
Donor_137	Heart-Atrial_Appendage	6	18206021	3.3e-07	2.56e-07
Donor_137	Lung	0	22413620	0	-3.59e-08
Donor_137	Minor_Salivary_Gland	0	19988919	0	-6.02e-08
Donor_137	Muscle-Skeletal	1	15109867	6.62e-08	-1.21e-09
Donor_137	Ovary	1	17776488	5.63e-08	1.47e-08
Donor_137	Skin-Not_Sun_Exposed_Suprapubic	0	16017570	0	-5.31e-08
Donor_137	Skin-Sun_Exposed_Lower_leg	15	18290651	8.2e-07	7.78e-07
Donor_137	Thyroid	0	18571153	0	-5.2e-08
Donor_137	Uterus	0	20157194	0	-4.82e-08
Donor_137	Whole_Blood	2	10238155	1.95e-07	9.58e-08
Donor_138	Adipose-Subcutaneous	0	21560727	0	-5.29e-08
Donor_138	Artery-Aorta	0	15938068	0	-5.32e-08
Donor_138	Artery-Tibial	1	19079159	5.24e-08	8.96e-10
Donor_138	Brain-Cortex	0	15100763	0	-8.8e-08
Donor_138	Brain-Spinal_cord_cervical_c-1	2	16250721	1.23e-07	5.23e-08
Donor_138	Breast-Mammary_Tissue	1	23344525	4.28e-08	-1.57e-08
Donor_138	Lung	0	19436591	0	-4.29e-08
Donor_138	Muscle-Skeletal	1	14305229	6.99e-08	-1.22e-08
Donor_138	Pituitary	0	14778313	0	-7.04e-08
Donor_138	Skin-Not_Sun_Exposed_Suprapubic	0	16247256	0	-5.55e-08
Donor_138	Skin-Sun_Exposed_Lower_leg	10	18135886	5.51e-07	4.96e-07
Donor_139	Esophagus-Mucosa	7	16898062	4.14e-07	3.59e-07
Donor_139	Heart-Atrial_Appendage	1	19238520	5.2e-08	-3.66e-08
Donor_139	Heart-Left_Ventricle	1	15064390	6.64e-08	-1.43e-08
Donor_139	Muscle-Skeletal	0	14689932	0	-5.66e-08
Donor_139	Skin-Sun_Exposed_Lower_leg	2	19034749	1.05e-07	5.71e-08
Donor_139	Thyroid	1	19830159	5.04e-08	8.42e-09
Donor_14	Artery-Aorta	4	14594349	2.74e-07	2.17e-07
Donor_14	Brain-Amygdala	1	10798063	9.26e-08	-8.27e-09
Donor_14	Brain-Cerebellar_Hemisphere	0	16052669	0	-5.61e-08
Donor_14	Brain-Cerebellum	0	19961748	0	-4.92e-08
Donor_14	Brain-Cortex	0	16688910	0	-6.44e-08
Donor_14	Brain-Frontal_Cortex_BA9	1	15539668	6.44e-08	9.07e-09
Donor_14	Brain-Hippocampus	0	14342215	0	-8.76e-08
Donor_14	Brain-Hypothalamus	2	18021236	1.11e-07	3.26e-08
Donor_14	Brain-Nucleus_accumbens_basal_ganglia	1	14528620	6.88e-08	-2.02e-08
Donor_14	Brain-Putamen_basal_ganglia	0	14914245	0	-9.88e-08
Donor_14	Brain-Substantia_nigra	0	14539943	0	-9.66e-08
Donor_14	Heart-Atrial_Appendage	0	17463180	0	-7.21e-08
Donor_14	Nerve-Tibial	0	20246265	0	-4.04e-08
Donor_14	Thyroid	0	20888786	0	-5.14e-08
Donor_140	Adipose-Subcutaneous	1	18234629	5.48e-08	1.12e-08
Donor_140	Adipose-Visceral_Omentum	0	19004115	0	-5.01e-08
Donor_140	Adrenal_Gland	0	17839679	0	-8.15e-08
Donor_140	Artery-Tibial	1	18174702	5.5e-08	1.12e-08
Donor_140	Breast-Mammary_Tissue	1	18902536	5.29e-08	4.46e-09
Donor_140	Colon-Transverse	0	15663044	0	-7e-08
Donor_140	Esophagus-Gastroesophageal_Junction	1	18103286	5.52e-08	-1.02e-09
Donor_140	Esophagus-Mucosa	3	16732971	1.79e-07	1.09e-07
Donor_140	Esophagus-Muscularis	0	13620303	0	-6.09e-08
Donor_140	Lung	0	20249362	0	-4.82e-08
Donor_140	Muscle-Skeletal	1	14368725	6.96e-08	-8.32e-10
Donor_140	Nerve-Tibial	0	17591647	0	-4.72e-08
Donor_140	Pancreas	0	15514704	0	-8.8e-08
Donor_140	Skin-Not_Sun_Exposed_Suprapubic	0	16496624	0	-5.75e-08
Donor_140	Skin-Sun_Exposed_Lower_leg	0	16831736	0	-5.12e-08
Donor_140	Small_Intestine-Terminal_Ileum	0	17342942	0	-5.91e-08
Donor_140	Spleen	0	15667090	0	-4.7e-08
Donor_140	Stomach	1	17992511	5.56e-08	-3.88e-08
Donor_140	Testis	0	22265539	0	-3.74e-08
Donor_140	Whole_Blood	1	12719114	7.86e-08	-8.59e-09
Donor_141	Adipose-Subcutaneous	5	16425480	3.04e-07	2.31e-07
Donor_141	Artery-Tibial	19	16455987	1.15e-06	1.06e-06
Donor_141	Liver	3	9496245	3.16e-07	2.26e-07
Donor_141	Prostate	1	16271552	6.15e-08	1.4e-08
Donor_141	Thyroid	6	19467934	3.08e-07	2.22e-07
Donor_142	Adipose-Visceral_Omentum	2	19278327	1.04e-07	5.79e-08
Donor_142	Adrenal_Gland	0	18490456	0	-4.92e-08
Donor_142	Artery-Coronary	1	16687923	5.99e-08	1.72e-08
Donor_142	Artery-Tibial	1	18671392	5.36e-08	1.25e-08
Donor_142	Colon-Sigmoid	1	18668272	5.36e-08	8.7e-09
Donor_142	Esophagus-Gastroesophageal_Junction	0	17936191	0	-4.73e-08
Donor_142	Esophagus-Mucosa	3	18229785	1.65e-07	1.01e-07
Donor_142	Esophagus-Muscularis	0	18749171	0	-4.35e-08
Donor_142	Heart-Atrial_Appendage	2	15079231	1.33e-07	5.9e-08
Donor_142	Heart-Left_Ventricle	1	16737867	5.97e-08	-6.65e-09
Donor_142	Muscle-Skeletal	0	14625133	0	-6.61e-08
Donor_142	Nerve-Tibial	0	19707592	0	-3.43e-08
Donor_142	Ovary	0	19461171	0	-3.99e-08
Donor_142	Pancreas	0	14673534	0	-9.52e-08
Donor_142	Skin-Not_Sun_Exposed_Suprapubic	0	17028686	0	-5.42e-08
Donor_142	Skin-Sun_Exposed_Lower_leg	1	16304979	6.13e-08	1.44e-08
Donor_142	Small_Intestine-Terminal_Ileum	0	22173636	0	-4.36e-08
Donor_142	Spleen	0	18652125	0	-3.88e-08
Donor_142	Thyroid	0	19343563	0	-4.47e-08
Donor_142	Vagina	1	17361278	5.76e-08	1.33e-08
Donor_142	Whole_Blood	1	12006856	8.33e-08	7.24e-09
Donor_144	Adipose-Visceral_Omentum	1	17796741	5.62e-08	-5.5e-09
Donor_144	Adrenal_Gland	2	17493854	1.14e-07	4.5e-08
Donor_144	Artery-Aorta	0	18188480	0	-4.65e-08
Donor_144	Artery-Tibial	0	17594656	0	-4.35e-08
Donor_144	Breast-Mammary_Tissue	1	17460755	5.73e-08	1.05e-08
Donor_144	Colon-Sigmoid	1	16793573	5.95e-08	3.89e-09
Donor_144	Esophagus-Mucosa	1	18514786	5.4e-08	-7.01e-09
Donor_144	Esophagus-Muscularis	1	17398949	5.75e-08	-3.03e-09
Donor_144	Lung	1	19840588	5.04e-08	1.07e-08
Donor_144	Minor_Salivary_Gland	0	18028648	0	-4.73e-08
Donor_144	Muscle-Skeletal	1	15899262	6.29e-08	-1.25e-08
Donor_144	Nerve-Tibial	1	18935982	5.28e-08	1.16e-08
Donor_144	Skin-Not_Sun_Exposed_Suprapubic	0	16999130	0	-5.28e-08
Donor_144	Small_Intestine-Terminal_Ileum	0	16407549	0	-6.5e-08
Donor_144	Stomach	2	14631291	1.37e-07	5.57e-08
Donor_144	Testis	0	21383370	0	-2.99e-08
Donor_144	Thyroid	0	20474285	0	-4.41e-08
Donor_145	Adipose-Subcutaneous	0	20943556	0	-5.02e-08
Donor_145	Adipose-Visceral_Omentum	0	18630212	0	-5.85e-08
Donor_145	Adrenal_Gland	0	17755202	0	-7.39e-08
Donor_145	Artery-Tibial	0	17441519	0	-4.94e-08
Donor_145	Breast-Mammary_Tissue	1	20070340	4.98e-08	-4.41e-09
Donor_145	Colon-Transverse	0	20593436	0	-6.02e-08
Donor_145	Esophagus-Gastroesophageal_Junction	0	20798339	0	-5.31e-08
Donor_145	Esophagus-Mucosa	11	18044256	6.1e-07	5.57e-07
Donor_145	Esophagus-Muscularis	0	18973799	0	-5.99e-08
Donor_145	Minor_Salivary_Gland	0	19342374	0	-6.45e-08
Donor_145	Muscle-Skeletal	0	16471354	0	-6.55e-08
Donor_145	Nerve-Tibial	1	21092837	4.74e-08	-1.97e-09
Donor_145	Pancreas	1	13182073	7.59e-08	-8.56e-09
Donor_145	Prostate	1	21788585	4.59e-08	-6.26e-09
Donor_145	Skin-Not_Sun_Exposed_Suprapubic	1	21359250	4.68e-08	-5.1e-09
Donor_145	Skin-Sun_Exposed_Lower_leg	0	19058182	0	-4.72e-08
Donor_145	Small_Intestine-Terminal_Ileum	1	18411084	5.43e-08	3.75e-09
Donor_145	Spleen	1	14717012	6.79e-08	1.91e-08
Donor_145	Stomach	0	17653060	0	-7.22e-08
Donor_145	Testis	3	23851059	1.26e-07	8.27e-08
Donor_145	Thyroid	0	17725547	0	-4.94e-08
Donor_146	Adipose-Subcutaneous	1	16844509	5.94e-08	5.93e-09
Donor_146	Artery-Aorta	1	15738394	6.35e-08	1.83e-08
Donor_146	Artery-Tibial	0	15798254	0	-5.58e-08
Donor_146	Breast-Mammary_Tissue	1	18372255	5.44e-08	-1.21e-08
Donor_146	Colon-Sigmoid	0	16704261	0	-5.23e-08
Donor_146	Esophagus-Mucosa	0	16402539	0	-5.51e-08
Donor_146	Esophagus-Muscularis	1	15914005	6.28e-08	8.18e-09
Donor_146	Liver	0	11563519	0	-9.25e-08
Donor_146	Lung	0	17450197	0	-4.94e-08
Donor_146	Nerve-Tibial	2	19103015	1.05e-07	5.5e-08
Donor_146	Pancreas	0	14184496	0	-8.81e-08
Donor_146	Pituitary	0	14539031	0	-5.75e-08
Donor_146	Skin-Not_Sun_Exposed_Suprapubic	1	18911832	5.29e-08	6.59e-09
Donor_146	Skin-Sun_Exposed_Lower_leg	0	15979098	0	-5.92e-08
Donor_146	Testis	1	21735312	4.6e-08	1.41e-08
Donor_147	Adipose-Subcutaneous	9	19790771	4.55e-07	4.02e-07
Donor_147	Adrenal_Gland	1	18566192	5.39e-08	-6.6e-09
Donor_147	Artery-Aorta	1	19058320	5.25e-08	8.35e-09
Donor_147	Artery-Coronary	1	18296462	5.47e-08	9.23e-09
Donor_147	Artery-Tibial	1	16249035	6.15e-08	1.16e-08
Donor_147	Colon-Transverse	0	19373530	0	-5.85e-08
Donor_147	Esophagus-Muscularis	0	19375984	0	-5.89e-08
Donor_147	Heart-Left_Ventricle	2	15976246	1.25e-07	3.75e-08
Donor_147	Liver	1	12090052	8.27e-08	1.27e-08
Donor_147	Lung	1	20138424	4.97e-08	-5.32e-09
Donor_147	Muscle-Skeletal	1	11364084	8.8e-08	3.09e-08
Donor_147	Ovary	0	19330342	0	-4.71e-08
Donor_147	Pancreas	2	13100151	1.53e-07	6.25e-08
Donor_147	Skin-Sun_Exposed_Lower_leg	2	16503041	1.21e-07	6.09e-08
Donor_147	Spleen	0	16525115	0	-5.62e-08
Donor_147	Thyroid	2	21877653	9.14e-08	4.36e-08
Donor_147	Uterus	1	21278055	4.7e-08	4.3e-09
Donor_147	Vagina	0	20399878	0	-4.69e-08
Donor_148	Artery-Aorta	3	16937630	1.77e-07	1.31e-07
Donor_148	Brain-Frontal_Cortex_BA9	1	14871174	6.72e-08	-3.09e-08
Donor_148	Liver	0	11093086	0	-8.79e-08
Donor_148	Lung	0	20264264	0	-4.37e-08
Donor_148	Muscle-Skeletal	0	14477867	0	-7.89e-08
Donor_149	Adipose-Subcutaneous	2	17559967	1.14e-07	7.38e-08
Donor_149	Adipose-Visceral_Omentum	1	18732886	5.34e-08	-2.54e-10
Donor_149	Adrenal_Gland	0	18960457	0	-6.44e-08
Donor_149	Artery-Tibial	1	16481607	6.07e-08	2.15e-08
Donor_149	Colon-Transverse	2	17634550	1.13e-07	5.07e-08
Donor_149	Esophagus-Gastroesophageal_Junction	0	19743260	0	-5.38e-08
Donor_149	Esophagus-Mucosa	1	18012022	5.55e-08	-1.29e-08
Donor_149	Liver	3	12985937	2.31e-07	1.54e-07
Donor_149	Muscle-Skeletal	0	13261314	0	-5.81e-08
Donor_149	Pancreas	1	14542866	6.88e-08	-1.91e-08
Donor_149	Prostate	1	18752623	5.33e-08	1.09e-09
Donor_149	Small_Intestine-Terminal_Ileum	2	17630073	1.13e-07	6.84e-08
Donor_149	Spleen	0	16795870	0	-4.36e-08
Donor_149	Stomach	0	16204313	0	-6.44e-08
Donor_149	Thyroid	1	21787937	4.59e-08	-4.62e-09
Donor_149	Whole_Blood	2	13296136	1.5e-07	8.46e-08
Donor_15	Adipose-Visceral_Omentum	0	19551257	0	-4.6e-08
Donor_15	Artery-Aorta	0	13614216	0	-4.53e-08
Donor_15	Brain-Amygdala	1	18887007	5.29e-08	-1.35e-08
Donor_15	Brain-Caudate_basal_ganglia	0	17142202	0	-6.59e-08
Donor_15	Brain-Cerebellar_Hemisphere	0	19933911	0	-4.77e-08
Donor_15	Brain-Cortex	0	19299928	0	-7.91e-08
Donor_15	Breast-Mammary_Tissue	1	18005801	5.55e-08	-3.99e-09
Donor_15	Colon-Transverse	1	20360593	4.91e-08	-7.86e-09
Donor_15	Esophagus-Mucosa	0	16474365	0	-6.03e-08
Donor_15	Esophagus-Muscularis	0	18767158	0	-5.25e-08
Donor_15	Heart-Atrial_Appendage	0	16027933	0	-8.22e-08
Donor_15	Liver	0	11058578	0	-8.89e-08
Donor_15	Lung	0	22964601	0	-4.17e-08
Donor_15	Muscle-Skeletal	0	14883851	0	-7.74e-08
Donor_15	Nerve-Tibial	0	21145256	0	-4.6e-08
Donor_15	Skin-Not_Sun_Exposed_Suprapubic	0	21409901	0	-5.75e-08
Donor_15	Testis	1	24461725	4.09e-08	2.24e-09
Donor_15	Thyroid	2	21733694	9.2e-08	4.29e-08
Donor_150	Adipose-Subcutaneous	0	19757739	0	-5.57e-08
Donor_150	Adipose-Visceral_Omentum	2	18389183	1.09e-07	5.37e-08
Donor_150	Breast-Mammary_Tissue	0	17692284	0	-5.38e-08
Donor_150	Colon-Sigmoid	0	20290378	0	-5.13e-08
Donor_150	Colon-Transverse	0	18974053	0	-5.24e-08
Donor_150	Esophagus-Mucosa	1	16807787	5.95e-08	9.22e-09
Donor_150	Liver	0	10535551	0	-7.45e-08
Donor_150	Lung	0	18212644	0	-3.87e-08
Donor_150	Muscle-Skeletal	0	13792094	0	-7.23e-08
Donor_150	Nerve-Tibial	0	19097731	0	-3.83e-08
Donor_150	Skin-Not_Sun_Exposed_Suprapubic	1	18525517	5.4e-08	-1.79e-09
Donor_150	Skin-Sun_Exposed_Lower_leg	0	19353536	0	-5.57e-08
Donor_150	Whole_Blood	0	13341624	0	-8.93e-08
Donor_151	Adipose-Subcutaneous	1	17075344	5.86e-08	1.14e-08
Donor_151	Adrenal_Gland	2	17318436	1.15e-07	5.21e-08
Donor_151	Artery-Tibial	1	11242498	8.89e-08	4.9e-08
Donor_151	Colon-Transverse	1	17631097	5.67e-08	-2.42e-09
Donor_151	Esophagus-Mucosa	3	16822085	1.78e-07	1.15e-07
Donor_151	Pancreas	1	13550532	7.38e-08	-2.68e-09
Donor_151	Prostate	0	18307154	0	-4.18e-08
Donor_151	Stomach	0	14489481	0	-7.75e-08
Donor_151	Testis	0	23126108	0	-3.54e-08
Donor_151	Thyroid	2	21370340	9.36e-08	4.3e-08
Donor_151	Whole_Blood	1	11220213	8.91e-08	1.13e-08
Donor_152	Adipose-Subcutaneous	13	19669664	6.61e-07	5.81e-07
Donor_152	Artery-Aorta	0	17088135	0	-4.9e-08
Donor_152	Esophagus-Mucosa	1	14653255	6.82e-08	8.79e-10
Donor_152	Esophagus-Muscularis	1	18176214	5.5e-08	5.53e-10
Donor_152	Lung	3	23407404	1.28e-07	4.89e-08
Donor_152	Muscle-Skeletal	1	17537854	5.7e-08	-2.39e-08
Donor_152	Nerve-Tibial	16	22781163	7.02e-07	6.25e-07
Donor_152	Pancreas	0	11487850	0	-8.31e-08
Donor_152	Skin-Sun_Exposed_Lower_leg	5	20924339	2.39e-07	1.59e-07
Donor_152	Stomach	1	17794934	5.62e-08	-9.59e-09
Donor_152	Testis	0	20632526	0	-3.81e-08
Donor_152	Thyroid	1	23521298	4.25e-08	-3.34e-08
Donor_153	Adipose-Subcutaneous	4	18740183	2.13e-07	1.33e-07
Donor_153	Artery-Aorta	0	16545349	0	-4.26e-08
Donor_153	Muscle-Skeletal	9	15596363	5.77e-07	4.86e-07
Donor_153	Nerve-Tibial	5	13446447	3.72e-07	2.98e-07
Donor_153	Thyroid	14	12469155	1.12e-06	1.03e-06
Donor_154	Breast-Mammary_Tissue	0	19620809	0	-4.8e-08
Donor_154	Esophagus-Mucosa	3	15762708	1.9e-07	1.29e-07
Donor_154	Muscle-Skeletal	2	14977832	1.34e-07	5.3e-08
Donor_154	Skin-Sun_Exposed_Lower_leg	6	13175600	4.55e-07	3.86e-07
Donor_155	Adipose-Subcutaneous	1	14028734	7.13e-08	3e-08
Donor_155	Adrenal_Gland	0	17975156	0	-6.54e-08
Donor_155	Artery-Aorta	2	17514532	1.14e-07	6.71e-08
Donor_155	Artery-Coronary	3	21902504	1.37e-07	8.31e-08
Donor_155	Colon-Transverse	1	17697872	5.65e-08	-4.74e-09
Donor_155	Esophagus-Mucosa	0	17346509	0	-6.24e-08
Donor_155	Esophagus-Muscularis	1	17401096	5.75e-08	9.91e-10
Donor_155	Heart-Left_Ventricle	2	18421786	1.09e-07	4.15e-08
Donor_155	Lung	4	19507045	2.05e-07	1.56e-07
Donor_155	Muscle-Skeletal	0	11081382	0	-6.14e-08
Donor_155	Nerve-Tibial	2	19557949	1.02e-07	5.82e-08
Donor_155	Ovary	0	17349387	0	-4.83e-08
Donor_155	Pancreas	0	14833569	0	-7.85e-08
Donor_155	Skin-Sun_Exposed_Lower_leg	5	15746051	3.18e-07	2.73e-07
Donor_155	Spleen	2	16035857	1.25e-07	7.62e-08
Donor_155	Stomach	1	16509874	6.06e-08	7.89e-09
Donor_155	Uterus	1	18875667	5.3e-08	3.76e-09
Donor_156	Adipose-Subcutaneous	4	20385192	1.96e-07	1.45e-07
Donor_156	Adipose-Visceral_Omentum	0	20538168	0	-4.68e-08
Donor_156	Artery-Aorta	0	18932557	0	-5.24e-08
Donor_156	Artery-Coronary	0	16938375	0	-5.07e-08
Donor_156	Artery-Tibial	1	19337623	5.17e-08	-8.04e-09
Donor_156	Brain-Anterior_cingulate_cortex_BA24	1	14888128	6.72e-08	-3.03e-08
Donor_156	Brain-Caudate_basal_ganglia	0	16936952	0	-8.35e-08
Donor_156	Brain-Cerebellar_Hemisphere	3	17580095	1.71e-07	1.11e-07
Donor_156	Brain-Cerebellum	0	16636407	0	-5.75e-08
Donor_156	Brain-Cortex	0	13517552	0	-7.8e-08
Donor_156	Brain-Frontal_Cortex_BA9	0	12807177	0	-7.98e-08
Donor_156	Brain-Hypothalamus	0	14360943	0	-7.45e-08
Donor_156	Brain-Putamen_basal_ganglia	0	11226587	0	-9.95e-08
Donor_156	Liver	0	12927562	0	-8.18e-08
Donor_156	Lung	1	18350864	5.45e-08	1.43e-08
Donor_156	Muscle-Skeletal	0	13057444	0	-7.07e-08
Donor_156	Nerve-Tibial	1	19989282	5e-08	3.07e-09
Donor_156	Pituitary	3	15744811	1.91e-07	1.23e-07
Donor_156	Prostate	4	16178035	2.47e-07	1.82e-07
Donor_156	Skin-Not_Sun_Exposed_Suprapubic	0	16988558	0	-6.37e-08
Donor_156	Skin-Sun_Exposed_Lower_leg	9	19877237	4.53e-07	3.92e-07
Donor_156	Testis	1	21064507	4.75e-08	3.99e-09
Donor_156	Thyroid	0	17724664	0	-4.87e-08
Donor_157	Adipose-Subcutaneous	0	18353367	0	-4.56e-08
Donor_157	Artery-Coronary	1	15905865	6.29e-08	1.25e-08
Donor_157	Artery-Tibial	0	17143473	0	-5.21e-08
Donor_157	Brain-Caudate_basal_ganglia	0	11789862	0	-8.16e-08
Donor_157	Brain-Cerebellar_Hemisphere	0	19472276	0	-5.92e-08
Donor_157	Brain-Cerebellum	1	18018652	5.55e-08	8e-10
Donor_157	Brain-Cortex	0	16476978	0	-8.19e-08
Donor_157	Brain-Hypothalamus	1	10128685	9.87e-08	3.11e-08
Donor_157	Brain-Nucleus_accumbens_basal_ganglia	0	9516222	0	-8.3e-08
Donor_157	Brain-Spinal_cord_cervical_c-1	2	6606855	3.03e-07	2.07e-07
Donor_157	Brain-Substantia_nigra	0	7106504	0	-9.21e-08
Donor_157	Breast-Mammary_Tissue	1	20021646	4.99e-08	2.05e-10
Donor_157	Esophagus-Mucosa	3	18375475	1.63e-07	1.09e-07
Donor_157	Esophagus-Muscularis	0	16521459	0	-5.11e-08
Donor_157	Heart-Left_Ventricle	2	14128229	1.42e-07	6.72e-08
Donor_157	Liver	0	9870753	0	-8.3e-08
Donor_157	Lung	1	12530745	7.98e-08	3.72e-08
Donor_157	Muscle-Skeletal	1	12406298	8.06e-08	8.95e-09
Donor_157	Nerve-Tibial	1	10115180	9.89e-08	5.94e-08
Donor_157	Ovary	0	17544259	0	-5.65e-08
Donor_157	Pituitary	0	17232029	0	-5.77e-08
Donor_157	Skin-Sun_Exposed_Lower_leg	0	10889382	0	-4.87e-08
Donor_157	Thyroid	0	16195055	0	-4.54e-08
Donor_157	Uterus	2	19627789	1.02e-07	5.27e-08
Donor_157	Whole_Blood	1	7288117	1.37e-07	3.59e-08
Donor_158	Adipose-Subcutaneous	0	15541415	0	-3.87e-08
Donor_158	Adipose-Visceral_Omentum	0	21023790	0	-6.06e-08
Donor_158	Adrenal_Gland	0	18046134	0	-5.73e-08
Donor_158	Artery-Coronary	0	16773437	0	-4.59e-08
Donor_158	Artery-Tibial	3	20298583	1.48e-07	8.82e-08
Donor_158	Colon-Sigmoid	1	18873177	5.3e-08	-2.1e-09
Donor_158	Esophagus-Mucosa	3	15640157	1.92e-07	1.35e-07
Donor_158	Esophagus-Muscularis	0	17695531	0	-4.54e-08
Donor_158	Heart-Left_Ventricle	1	17636993	5.67e-08	-3.49e-08
Donor_158	Lung	1	20762501	4.82e-08	-3.89e-09
Donor_158	Muscle-Skeletal	1	15882778	6.3e-08	-1.25e-08
Donor_158	Pancreas	0	11559780	0	-7.95e-08
Donor_158	Skin-Not_Sun_Exposed_Suprapubic	0	19647565	0	-6.18e-08
Donor_158	Stomach	0	18090697	0	-5.7e-08
Donor_158	Thyroid	1	20685548	4.83e-08	-7.8e-09
Donor_158	Whole_Blood	0	9466610	0	-9.24e-08
Donor_16	Adipose-Subcutaneous	0	21196475	0	-5.61e-08
Donor_16	Adrenal_Gland	1	19074037	5.24e-08	-2.2e-08
Donor_16	Artery-Tibial	1	19072606	5.24e-08	-5.5e-09
Donor_16	Colon-Transverse	1	19952605	5.01e-08	-1.67e-08
Donor_16	Esophagus-Mucosa	19	19473767	9.76e-07	9.05e-07
Donor_16	Esophagus-Muscularis	0	19890571	0	-6.31e-08
Donor_16	Heart-Left_Ventricle	0	17705579	0	-8.7e-08
Donor_16	Lung	0	21902878	0	-5.82e-08
Donor_16	Muscle-Skeletal	2	12582308	1.59e-07	9.16e-08
Donor_16	Nerve-Tibial	2	19725318	1.01e-07	4.65e-08
Donor_16	Skin-Sun_Exposed_Lower_leg	6	19070892	3.15e-07	2.37e-07
Donor_16	Stomach	1	14360079	6.96e-08	-2.77e-08
Donor_16	Thyroid	1	19612631	5.1e-08	-8.12e-09
Donor_160	Adipose-Visceral_Omentum	2	17867696	1.12e-07	4.72e-08
Donor_160	Adrenal_Gland	1	16929498	5.91e-08	-3.62e-09
Donor_160	Artery-Coronary	0	17871965	0	-4.45e-08
Donor_160	Artery-Tibial	0	16828550	0	-4.19e-08
Donor_160	Breast-Mammary_Tissue	0	16130563	0	-6.8e-08
Donor_160	Colon-Sigmoid	0	14120270	0	-6.27e-08
Donor_160	Colon-Transverse	0	14856382	0	-7.65e-08
Donor_160	Esophagus-Gastroesophageal_Junction	0	20205074	0	-5.64e-08
Donor_160	Esophagus-Mucosa	1	14909301	6.71e-08	8.31e-10
Donor_160	Esophagus-Muscularis	4	18403844	2.17e-07	1.54e-07
Donor_160	Heart-Atrial_Appendage	1	17196470	5.82e-08	-2.92e-08
Donor_160	Lung	0	20498855	0	-4.48e-08
Donor_160	Minor_Salivary_Gland	0	16014727	0	-6.37e-08
Donor_160	Pancreas	0	14590454	0	-9.04e-08
Donor_160	Prostate	1	20954212	4.77e-08	-5.47e-09
Donor_160	Skin-Not_Sun_Exposed_Suprapubic	1	20858754	4.79e-08	-6.24e-09
Donor_160	Testis	0	22761228	0	-3.99e-08
Donor_160	Thyroid	0	19085739	0	-6.01e-08
Donor_160	Whole_Blood	2	11521079	1.74e-07	1.03e-07
Donor_161	Adipose-Subcutaneous	2	12420065	1.61e-07	9.71e-08
Donor_161	Artery-Aorta	2	16201988	1.23e-07	6.76e-08
Donor_161	Artery-Tibial	0	16676598	0	-5.73e-08
Donor_161	Brain-Cortex	1	18377782	5.44e-08	-1.49e-08
Donor_161	Colon-Sigmoid	0	15528496	0	-5.29e-08
Donor_161	Heart-Atrial_Appendage	1	15983130	6.26e-08	-1.35e-08
Donor_161	Muscle-Skeletal	0	10565167	0	-8.2e-08
Donor_161	Nerve-Tibial	0	18348382	0	-4.24e-08
Donor_161	Prostate	0	14793901	0	-5.57e-08
Donor_161	Skin-Not_Sun_Exposed_Suprapubic	4	22272593	1.8e-07	1.24e-07
Donor_161	Thyroid	0	18958672	0	-4.02e-08
Donor_162	Adrenal_Gland	2	16083788	1.24e-07	5.79e-08
Donor_162	Artery-Aorta	2	18476702	1.08e-07	6.44e-08
Donor_162	Artery-Coronary	0	16990868	0	-4.99e-08
Donor_162	Colon-Transverse	0	17498242	0	-6.21e-08
Donor_162	Esophagus-Mucosa	5	16526638	3.03e-07	2.45e-07
Donor_162	Heart-Left_Ventricle	5	15805049	3.16e-07	2.33e-07
Donor_162	Lung	2	20131767	9.93e-08	3.56e-08
Donor_162	Muscle-Skeletal	1	14107744	7.09e-08	-1.09e-08
Donor_162	Nerve-Tibial	1	14434832	6.93e-08	1.13e-08
Donor_162	Stomach	0	14101954	0	-8.64e-08
Donor_162	Thyroid	1	15877349	6.3e-08	2.31e-09
Donor_162	Whole_Blood	0	10094043	0	-7.81e-08
Donor_163	Adipose-Subcutaneous	1	21121887	4.73e-08	-4.06e-09
Donor_163	Adipose-Visceral_Omentum	1	17792465	5.62e-08	-9.34e-09
Donor_163	Artery-Tibial	1	17557274	5.7e-08	9.68e-09
Donor_163	Colon-Sigmoid	2	17220397	1.16e-07	6.6e-08
Donor_163	Esophagus-Mucosa	0	20214525	0	-5.91e-08
Donor_163	Lung	2	20751982	9.64e-08	3.99e-08
Donor_163	Muscle-Skeletal	1	14414656	6.94e-08	-1.37e-09
Donor_163	Prostate	0	18651666	0	-5.79e-08
Donor_163	Skin-Not_Sun_Exposed_Suprapubic	0	14506153	0	-5.58e-08
Donor_163	Small_Intestine-Terminal_Ileum	1	18548823	5.39e-08	4.5e-09
Donor_163	Testis	0	22630118	0	-3.78e-08
Donor_163	Thyroid	0	22111316	0	-4.62e-08
Donor_164	Adipose-Subcutaneous	0	18273989	0	-4.46e-08
Donor_164	Artery-Tibial	3	18230939	1.65e-07	1.03e-07
Donor_164	Brain-Cerebellar_Hemisphere	1	18389980	5.44e-08	-4.01e-08
Donor_164	Brain-Spinal_cord_cervical_c-1	0	16354462	0	-6.65e-08
Donor_164	Muscle-Skeletal	0	13331189	0	-7.35e-08
Donor_164	Pituitary	0	17238555	0	-5.8e-08
Donor_165	Adipose-Subcutaneous	2	19337427	1.03e-07	3.89e-08
Donor_165	Breast-Mammary_Tissue	3	20100794	1.49e-07	8.43e-08
Donor_165	Colon-Sigmoid	1	18952828	5.28e-08	-7.88e-09
Donor_165	Heart-Atrial_Appendage	1	19282051	5.19e-08	-1.4e-08
Donor_165	Heart-Left_Ventricle	0	16884961	0	-9.48e-08
Donor_165	Ovary	0	20175316	0	-5.34e-08
Donor_165	Pancreas	4	14412039	2.78e-07	2.04e-07
Donor_165	Skin-Not_Sun_Exposed_Suprapubic	3	14434446	2.08e-07	1.37e-07
Donor_165	Skin-Sun_Exposed_Lower_leg	0	15784134	0	-6.94e-08
Donor_165	Uterus	1	15076434	6.63e-08	2.36e-08
Donor_166	Adipose-Visceral_Omentum	2	17705914	1.13e-07	5.41e-08
Donor_166	Brain-Cortex	0	13291306	0	-8.85e-08
Donor_166	Brain-Hypothalamus	0	12057967	0	-9.83e-08
Donor_166	Muscle-Skeletal	1	15412746	6.49e-08	1.03e-08
Donor_166	Nerve-Tibial	0	19012770	0	-3.89e-08
Donor_166	Skin-Not_Sun_Exposed_Suprapubic	0	15702396	0	-4.93e-08
Donor_166	Skin-Sun_Exposed_Lower_leg	13	20615756	6.31e-07	5.81e-07
Donor_166	Thyroid	0	20350233	0	-3.88e-08
Donor_167	Adipose-Subcutaneous	1	16689012	5.99e-08	7.62e-09
Donor_167	Adipose-Visceral_Omentum	0	15095149	0	-6.2e-08
Donor_167	Artery-Coronary	1	18220927	5.49e-08	-5.82e-09
Donor_167	Breast-Mammary_Tissue	1	19611197	5.1e-08	-4.61e-09
Donor_167	Colon-Sigmoid	1	19803320	5.05e-08	-8.41e-09
Donor_167	Lung	1	13520705	7.4e-08	1.3e-08
Donor_167	Minor_Salivary_Gland	2	18141404	1.1e-07	5.94e-08
Donor_167	Muscle-Skeletal	0	14678939	0	-8.34e-08
Donor_167	Small_Intestine-Terminal_Ileum	0	21082824	0	-5.74e-08
Donor_167	Thyroid	0	20254920	0	-5.34e-08
Donor_167	Vagina	1	17473126	5.72e-08	7.94e-09
Donor_168	Adipose-Visceral_Omentum	0	18380445	0	-4.54e-08
Donor_168	Artery-Tibial	0	19727848	0	-4.8e-08
Donor_168	Breast-Mammary_Tissue	0	21565958	0	-4.52e-08
Donor_168	Colon-Sigmoid	1	20359181	4.91e-08	-4.39e-09
Donor_168	Colon-Transverse	0	22001541	0	-5.62e-08
Donor_168	Esophagus-Gastroesophageal_Junction	1	19826593	5.04e-08	3.21e-09
Donor_168	Esophagus-Muscularis	0	19380526	0	-5.01e-08
Donor_168	Heart-Atrial_Appendage	1	13057987	7.66e-08	-4.44e-09
Donor_168	Heart-Left_Ventricle	0	16252183	0	-6.2e-08
Donor_168	Liver	0	11156934	0	-8.41e-08
Donor_168	Lung	1	20005202	5e-08	1.07e-08
Donor_168	Minor_Salivary_Gland	0	18337756	0	-5.94e-08
Donor_168	Muscle-Skeletal	2	17107050	1.17e-07	4.9e-08
Donor_168	Nerve-Tibial	0	18795794	0	-3.38e-08
Donor_168	Pancreas	0	15154280	0	-7.97e-08
Donor_168	Thyroid	1	22698558	4.41e-08	1.92e-09
Donor_168	Uterus	1	16630716	6.01e-08	1.11e-08
Donor_169	Artery-Tibial	0	16203920	0	-4.56e-08
Donor_169	Brain-Amygdala	0	10037660	0	-8.79e-08
Donor_169	Brain-Cerebellar_Hemisphere	0	14114866	0	-6.04e-08
Donor_169	Brain-Cerebellum	0	16792128	0	-4.89e-08
Donor_169	Brain-Cortex	0	14865178	0	-8.36e-08
Donor_169	Brain-Frontal_Cortex_BA9	0	13819070	0	-7.38e-08
Donor_169	Brain-Hippocampus	0	11417502	0	-8.62e-08
Donor_169	Brain-Nucleus_accumbens_basal_ganglia	0	14918556	0	-1e-07
Donor_169	Brain-Spinal_cord_cervical_c-1	0	13895312	0	-6.74e-08
Donor_169	Brain-Substantia_nigra	0	10100731	0	-9.44e-08
Donor_169	Lung	1	17140013	5.83e-08	1.54e-08
Donor_169	Muscle-Skeletal	0	13739887	0	-7.82e-08
Donor_169	Pituitary	0	20816077	0	-4.51e-08
Donor_169	Skin-Not_Sun_Exposed_Suprapubic	0	16464408	0	-6.03e-08
Donor_169	Testis	2	20857750	9.59e-08	6.04e-08
Donor_169	Thyroid	2	16870110	1.19e-07	6.76e-08
Donor_169	Whole_Blood	3	13514680	2.22e-07	1.46e-07
Donor_17	Artery-Aorta	0	16723608	0	-4.36e-08
Donor_17	Artery-Tibial	1	18446651	5.42e-08	-4.33e-09
Donor_17	Brain-Amygdala	2	18269660	1.09e-07	3.57e-08
Donor_17	Brain-Anterior_cingulate_cortex_BA24	0	16594207	0	-6.42e-08
Donor_17	Brain-Caudate_basal_ganglia	5	20480691	2.44e-07	1.65e-07
Donor_17	Brain-Cerebellar_Hemisphere	1	20139496	4.97e-08	-2.54e-09
Donor_17	Brain-Cerebellum	0	16313326	0	-5.2e-08
Donor_17	Brain-Cortex	0	14105300	0	-7.18e-08
Donor_17	Brain-Frontal_Cortex_BA9	0	19975156	0	-6.6e-08
Donor_17	Brain-Hippocampus	1	18282300	5.47e-08	-1.64e-08
Donor_17	Brain-Hypothalamus	0	15680103	0	-8.81e-08
Donor_17	Brain-Nucleus_accumbens_basal_ganglia	0	20173522	0	-7.93e-08
Donor_17	Brain-Putamen_basal_ganglia	0	17224079	0	-9.73e-08
Donor_17	Brain-Spinal_cord_cervical_c-1	0	10272316	0	-1e-07
Donor_17	Brain-Substantia_nigra	1	19474144	5.14e-08	-2.2e-08
Donor_17	Breast-Mammary_Tissue	3	19629382	1.53e-07	1.08e-07
Donor_17	Esophagus-Muscularis	2	16294645	1.23e-07	5.27e-08
Donor_17	Liver	0	9250414	0	-9.06e-08
Donor_17	Lung	4	22565973	1.77e-07	9.81e-08
Donor_17	Nerve-Tibial	2	17735154	1.13e-07	6.43e-08
Donor_17	Pituitary	2	16785708	1.19e-07	5.83e-08
Donor_17	Skin-Sun_Exposed_Lower_leg	2	22103860	9.05e-08	1.31e-08
Donor_17	Thyroid	4	19519148	2.05e-07	1.48e-07
Donor_17	Whole_Blood	1	10258544	9.75e-08	1.43e-10
Donor_170	Adipose-Visceral_Omentum	0	18146496	0	-6.8e-08
Donor_170	Artery-Tibial	0	16921784	0	-4.18e-08
Donor_170	Colon-Sigmoid	0	19868283	0	-5.56e-08
Donor_170	Colon-Transverse	1	19008704	5.26e-08	-1.47e-08
Donor_170	Esophagus-Gastroesophageal_Junction	1	18390880	5.44e-08	4.07e-09
Donor_170	Esophagus-Mucosa	1	19395803	5.16e-08	-6.58e-09
Donor_170	Esophagus-Muscularis	2	17807103	1.12e-07	5.23e-08
Donor_170	Muscle-Skeletal	0	15566156	0	-5.75e-08
Donor_170	Nerve-Tibial	1	18507064	5.4e-08	1.63e-08
Donor_170	Ovary	0	20713553	0	-5.02e-08
Donor_170	Pancreas	1	12344578	8.1e-08	-6.92e-09
Donor_170	Skin-Not_Sun_Exposed_Suprapubic	0	18571363	0	-5.05e-08
Donor_170	Skin-Sun_Exposed_Lower_leg	7	20029118	3.49e-07	3.05e-07
Donor_170	Small_Intestine-Terminal_Ileum	0	20265598	0	-5.15e-08
Donor_170	Spleen	0	15389544	0	-4.57e-08
Donor_170	Stomach	0	17232019	0	-4.44e-08
Donor_170	Thyroid	0	17576697	0	-4.4e-08
Donor_170	Vagina	1	18074228	5.53e-08	2.12e-09
Donor_170	Whole_Blood	0	11315321	0	-8.72e-08
Donor_171	Artery-Aorta	2	18184305	1.1e-07	6.55e-08
Donor_171	Artery-Tibial	1	20304170	4.93e-08	-8.15e-09
Donor_171	Brain-Cerebellum	2	20061515	9.97e-08	5.76e-08
Donor_171	Brain-Frontal_Cortex_BA9	2	17192917	1.16e-07	6e-08
Donor_171	Brain-Spinal_cord_cervical_c-1	2	16919707	1.18e-07	6.01e-08
Donor_171	Breast-Mammary_Tissue	1	22109208	4.52e-08	-5.76e-09
Donor_171	Liver	1	11419101	8.76e-08	6e-09
Donor_171	Lung	0	20782501	0	-5.18e-08
Donor_171	Nerve-Tibial	0	22573265	0	-5.36e-08
Donor_171	Pituitary	2	19925153	1e-07	4.66e-08
Donor_171	Skin-Sun_Exposed_Lower_leg	11	19634822	5.6e-07	4.98e-07
Donor_172	Adipose-Subcutaneous	0	15199020	0	-6.09e-08
Donor_172	Adipose-Visceral_Omentum	1	14513006	6.89e-08	2.01e-09
Donor_172	Artery-Aorta	1	17554418	5.7e-08	-1.07e-09
Donor_172	Artery-Coronary	1	18222417	5.49e-08	1.95e-10
Donor_172	Artery-Tibial	0	16450682	0	-5.83e-08
Donor_172	Breast-Mammary_Tissue	0	16170732	0	-5.94e-08
Donor_172	Esophagus-Gastroesophageal_Junction	0	19735233	0	-5.4e-08
Donor_172	Esophagus-Mucosa	2	16658406	1.2e-07	5.85e-08
Donor_172	Esophagus-Muscularis	1	19441025	5.14e-08	-7.68e-09
Donor_172	Heart-Atrial_Appendage	2	16232471	1.23e-07	3.98e-08
Donor_172	Heart-Left_Ventricle	0	13168139	0	-7.83e-08
Donor_172	Liver	1	13888088	7.2e-08	-8.39e-09
Donor_172	Lung	2	21812445	9.17e-08	3.23e-08
Donor_172	Muscle-Skeletal	1	13193425	7.58e-08	-1.3e-09
Donor_172	Nerve-Tibial	1	18137873	5.51e-08	9.67e-10
Donor_172	Pancreas	2	15368497	1.3e-07	5.05e-08
Donor_172	Prostate	0	17205089	0	-5.35e-08
Donor_172	Skin-Not_Sun_Exposed_Suprapubic	0	17771256	0	-5.74e-08
Donor_172	Skin-Sun_Exposed_Lower_leg	4	17877346	2.24e-07	1.61e-07
Donor_172	Testis	0	21508081	0	-4.72e-08
Donor_172	Whole_Blood	0	14784891	0	-6.87e-08
Donor_173	Adipose-Visceral_Omentum	1	17726900	5.64e-08	5.52e-09
Donor_173	Artery-Aorta	0	18886497	0	-4.1e-08
Donor_173	Artery-Coronary	3	18444051	1.63e-07	1.18e-07
Donor_173	Colon-Transverse	0	17188212	0	-4.48e-08
Donor_173	Esophagus-Gastroesophageal_Junction	2	20544494	9.73e-08	5.42e-08
Donor_173	Esophagus-Muscularis	0	17595254	0	-4.73e-08
Donor_173	Heart-Atrial_Appendage	0	18440520	0	-7.38e-08
Donor_173	Heart-Left_Ventricle	0	16362248	0	-8.18e-08
Donor_173	Lung	0	19500284	0	-4.01e-08
Donor_173	Minor_Salivary_Gland	1	22163059	4.51e-08	-2.91e-09
Donor_173	Muscle-Skeletal	1	12944846	7.73e-08	7.21e-09
Donor_173	Nerve-Tibial	0	19169538	0	-3.32e-08
Donor_173	Skin-Not_Sun_Exposed_Suprapubic	10	20423550	4.9e-07	4.45e-07
Donor_173	Skin-Sun_Exposed_Lower_leg	35	19565814	1.79e-06	1.74e-06
Donor_173	Spleen	0	17670559	0	-5.65e-08
Donor_173	Uterus	0	16754188	0	-4.3e-08
Donor_174	Adipose-Subcutaneous	2	14767581	1.35e-07	9.8e-08
Donor_174	Breast-Mammary_Tissue	1	20965027	4.77e-08	-1.59e-09
Donor_174	Colon-Sigmoid	0	15731902	0	-4.42e-08
Donor_174	Colon-Transverse	0	16179848	0	-5.64e-08
Donor_174	Esophagus-Gastroesophageal_Junction	0	17297178	0	-5.17e-08
Donor_174	Esophagus-Mucosa	1	18063850	5.54e-08	8.65e-10
Donor_174	Esophagus-Muscularis	3	18835561	1.59e-07	1.08e-07
Donor_174	Heart-Left_Ventricle	1	10945637	9.14e-08	2.56e-08
Donor_174	Minor_Salivary_Gland	0	20880406	0	-4.95e-08
Donor_174	Nerve-Tibial	0	15948010	0	-2.9e-08
Donor_174	Ovary	1	17949469	5.57e-08	1.46e-08
Donor_174	Pancreas	0	14651731	0	-8.01e-08
Donor_174	Small_Intestine-Terminal_Ileum	0	19499420	0	-4.55e-08
Donor_174	Stomach	0	12514718	0	-9.06e-08
Donor_174	Thyroid	3	17707029	1.69e-07	1.12e-07
Donor_174	Vagina	0	18666941	0	-3.69e-08
Donor_174	Whole_Blood	0	10478283	0	-8.54e-08
Donor_175	Adipose-Subcutaneous	0	18308327	0	-5e-08
Donor_175	Artery-Tibial	0	16053217	0	-5.53e-08
Donor_175	Brain-Cerebellar_Hemisphere	1	19740813	5.07e-08	-1.29e-08
Donor_175	Brain-Spinal_cord_cervical_c-1	1	10759610	9.29e-08	5.43e-09
Donor_175	Breast-Mammary_Tissue	2	22775075	8.78e-08	4.6e-08
Donor_175	Lung	2	19748785	1.01e-07	5.82e-08
Donor_175	Muscle-Skeletal	0	15113863	0	-7e-08
Donor_175	Nerve-Tibial	0	20183323	0	-4.13e-08
Donor_175	Pituitary	1	19821706	5.04e-08	-2.31e-10
Donor_175	Skin-Sun_Exposed_Lower_leg	2	17932454	1.12e-07	5.78e-08
Donor_175	Thyroid	0	21290700	0	-4.13e-08
Donor_175	Whole_Blood	8	10091007	7.93e-07	6.89e-07
Donor_176	Adipose-Visceral_Omentum	0	20759095	0	-6.63e-08
Donor_176	Artery-Aorta	0	16484492	0	-3.8e-08
Donor_176	Artery-Coronary	0	18794417	0	-4.22e-08
Donor_176	Artery-Tibial	0	18490668	0	-5.46e-08
Donor_176	Colon-Sigmoid	0	20985727	0	-5.17e-08
Donor_176	Colon-Transverse	1	17440553	5.73e-08	7.46e-10
Donor_176	Esophagus-Mucosa	1	20103033	4.97e-08	1.7e-09
Donor_176	Esophagus-Muscularis	2	21598233	9.26e-08	4.37e-08
Donor_176	Heart-Left_Ventricle	1	18998048	5.26e-08	-2.56e-08
Donor_176	Nerve-Tibial	3	17869445	1.68e-07	1.06e-07
Donor_176	Pancreas	0	12997951	0	-7.41e-08
Donor_176	Skin-Not_Sun_Exposed_Suprapubic	3	16724428	1.79e-07	1.14e-07
Donor_176	Spleen	0	21821393	0	-3.92e-08
Donor_176	Stomach	0	14261209	0	-7.28e-08
Donor_176	Whole_Blood	2	11180010	1.79e-07	8.75e-08
Donor_177	Adrenal_Gland	2	14453559	1.38e-07	7.01e-08
Donor_177	Artery-Tibial	0	17431550	0	-5.66e-08
Donor_177	Brain-Amygdala	0	11401816	0	-7.18e-08
Donor_177	Brain-Anterior_cingulate_cortex_BA24	1	17952666	5.57e-08	-1.92e-08
Donor_177	Brain-Caudate_basal_ganglia	0	15714770	0	-8.38e-08
Donor_177	Brain-Cerebellar_Hemisphere	0	20472150	0	-4.82e-08
Donor_177	Brain-Cortex	0	17533796	0	-7.24e-08
Donor_177	Colon-Sigmoid	1	16620165	6.02e-08	2.88e-09
Donor_177	Esophagus-Gastroesophageal_Junction	0	16558085	0	-5.84e-08
Donor_177	Lung	2	18974186	1.05e-07	5.74e-08
Donor_177	Muscle-Skeletal	0	12818703	0	-8.08e-08
Donor_177	Nerve-Tibial	0	21973733	0	-5.04e-08
Donor_177	Pituitary	0	20084253	0	-5.96e-08
Donor_177	Stomach	0	17559104	0	-5.56e-08
Donor_177	Thyroid	0	19671150	0	-4.85e-08
Donor_178	Adipose-Subcutaneous	1	19065269	5.25e-08	2.72e-09
Donor_178	Adipose-Visceral_Omentum	1	18252287	5.48e-08	5.5e-12
Donor_178	Adrenal_Gland	0	20142688	0	-6.53e-08
Donor_178	Artery-Tibial	1	17976536	5.56e-08	1.32e-08
Donor_178	Colon-Sigmoid	0	19182021	0	-5.34e-08
Donor_178	Colon-Transverse	1	19265731	5.19e-08	-3.32e-09
Donor_178	Esophagus-Gastroesophageal_Junction	1	20551866	4.87e-08	-3.75e-09
Donor_178	Esophagus-Mucosa	1	20438559	4.89e-08	-1.68e-08
Donor_178	Lung	1	20797559	4.81e-08	5.35e-09
Donor_178	Muscle-Skeletal	2	14045062	1.42e-07	7.68e-08
Donor_178	Nerve-Tibial	2	20566129	9.72e-08	6.02e-08
Donor_178	Ovary	2	21328031	9.38e-08	5.12e-08
Donor_178	Pancreas	0	15550278	0	-8.95e-08
Donor_178	Skin-Sun_Exposed_Lower_leg	0	17672334	0	-5.08e-08
Donor_178	Spleen	0	17338142	0	-3.91e-08
Donor_178	Stomach	0	17096323	0	-7.3e-08
Donor_178	Vagina	2	18460644	1.08e-07	6.3e-08
Donor_179	Adipose-Subcutaneous	0	19523575	0	-5.55e-08
Donor_179	Adipose-Visceral_Omentum	0	17918882	0	-6.41e-08
Donor_179	Adrenal_Gland	2	18623717	1.07e-07	3.72e-08
Donor_179	Artery-Aorta	1	19318058	5.18e-08	1.33e-09
Donor_179	Artery-Tibial	1	17809230	5.62e-08	2.42e-09
Donor_179	Esophagus-Mucosa	0	19211331	0	-6.9e-08
Donor_179	Esophagus-Muscularis	0	20664220	0	-6.18e-08
Donor_179	Heart-Atrial_Appendage	1	17237986	5.8e-08	-2.52e-08
Donor_179	Heart-Left_Ventricle	0	16296829	0	-8.41e-08
Donor_179	Minor_Salivary_Gland	1	20422493	4.9e-08	-1.23e-08
Donor_179	Muscle-Skeletal	1	16188383	6.18e-08	-5.88e-09
Donor_179	Nerve-Tibial	2	21041730	9.5e-08	4.79e-08
Donor_179	Pancreas	1	14376982	6.96e-08	-2.24e-08
Donor_179	Skin-Sun_Exposed_Lower_leg	5	19836717	2.52e-07	2.02e-07
Donor_179	Spleen	0	18159194	0	-5.1e-08
Donor_179	Stomach	2	20293928	9.86e-08	4.11e-08
Donor_179	Thyroid	0	20948342	0	-5.28e-08
Donor_179	Vagina	0	20731366	0	-5.49e-08
Donor_18	Artery-Aorta	4	18290648	2.19e-07	1.55e-07
Donor_18	Artery-Coronary	1	19986474	5e-08	-7.36e-09
Donor_18	Artery-Tibial	0	14294309	0	-4.77e-08
Donor_18	Heart-Left_Ventricle	2	12848659	1.56e-07	6.16e-08
Donor_18	Lung	3	20647966	1.45e-07	9.29e-08
Donor_180	Brain-Amygdala	2	16390398	1.22e-07	3.07e-08
Donor_180	Brain-Caudate_basal_ganglia	1	16310732	6.13e-08	-2.86e-08
Donor_180	Brain-Frontal_Cortex_BA9	0	16024114	0	-8.55e-08
Donor_180	Brain-Hypothalamus	1	16940039	5.9e-08	-2.32e-08
Donor_180	Brain-Nucleus_accumbens_basal_ganglia	0	18073018	0	-8.94e-08
Donor_180	Brain-Spinal_cord_cervical_c-1	1	13178423	7.59e-08	-1.71e-08
Donor_181	Adipose-Subcutaneous	9	15751341	5.71e-07	4.78e-07
Donor_181	Artery-Aorta	2	19849231	1.01e-07	3.67e-08
Donor_181	Brain-Amygdala	2	11709909	1.71e-07	7.32e-08
Donor_181	Brain-Anterior_cingulate_cortex_BA24	0	16166878	0	-6.96e-08
Donor_181	Brain-Caudate_basal_ganglia	1	16419376	6.09e-08	-3.26e-08
Donor_181	Brain-Cerebellar_Hemisphere	4	19703175	2.03e-07	1.23e-07
Donor_181	Brain-Cerebellum	2	18144108	1.1e-07	3.81e-08
Donor_181	Brain-Frontal_Cortex_BA9	0	10822008	0	-8.42e-08
Donor_181	Brain-Hippocampus	0	17895217	0	-7.34e-08
Donor_181	Heart-Left_Ventricle	1	13782676	7.26e-08	-7.27e-09
Donor_181	Lung	0	16204831	0	-4.72e-08
Donor_181	Muscle-Skeletal	5	14641118	3.42e-07	2.48e-07
Donor_181	Nerve-Tibial	9	20008828	4.5e-07	3.61e-07
Donor_181	Skin-Sun_Exposed_Lower_leg	9	17122470	5.26e-07	4.27e-07
Donor_181	Whole_Blood	1	9795343	1.02e-07	2.61e-08
Donor_182	Adipose-Subcutaneous	0	18675241	0	-5.01e-08
Donor_182	Adipose-Visceral_Omentum	0	16232330	0	-5.13e-08
Donor_182	Adrenal_Gland	0	16730921	0	-6.02e-08
Donor_182	Artery-Tibial	0	16571691	0	-4.31e-08
Donor_182	Esophagus-Gastroesophageal_Junction	0	18003856	0	-5.14e-08
Donor_182	Esophagus-Mucosa	2	18358978	1.09e-07	5.82e-08
Donor_182	Esophagus-Muscularis	0	18455820	0	-5.37e-08
Donor_182	Muscle-Skeletal	1	14493026	6.9e-08	4.81e-09
Donor_182	Nerve-Tibial	1	18865191	5.3e-08	1.5e-08
Donor_182	Ovary	3	19229267	1.56e-07	1.14e-07
Donor_182	Skin-Sun_Exposed_Lower_leg	7	18836051	3.72e-07	3.25e-07
Donor_182	Small_Intestine-Terminal_Ileum	1	20660497	4.84e-08	1.58e-09
Donor_182	Spleen	0	15086414	0	-3.84e-08
Donor_182	Thyroid	0	21177971	0	-5.06e-08
Donor_182	Vagina	0	18183799	0	-5.33e-08
Donor_182	Whole_Blood	1	13020483	7.68e-08	4.24e-09
Donor_183	Artery-Aorta	2	16408761	1.22e-07	4.81e-08
Donor_183	Brain-Amygdala	0	14323217	0	-8.99e-08
Donor_183	Brain-Anterior_cingulate_cortex_BA24	1	14076987	7.1e-08	6.38e-09
Donor_183	Brain-Caudate_basal_ganglia	2	19428903	1.03e-07	2.7e-08
Donor_183	Brain-Frontal_Cortex_BA9	0	16049994	0	-7.64e-08
Donor_183	Brain-Hippocampus	1	15765063	6.34e-08	-1.79e-08
Donor_183	Brain-Nucleus_accumbens_basal_ganglia	2	19411964	1.03e-07	3.21e-08
Donor_183	Brain-Putamen_basal_ganglia	2	16047560	1.25e-07	4.2e-08
Donor_183	Brain-Substantia_nigra	0	11502191	0	-7.32e-08
Donor_183	Lung	3	20458710	1.47e-07	1.04e-07
Donor_183	Pituitary	1	21903054	4.57e-08	-1.02e-08
Donor_184	Adipose-Subcutaneous	2	19667976	1.02e-07	5.31e-08
Donor_184	Artery-Coronary	0	17142865	0	-4.06e-08
Donor_184	Artery-Tibial	0	19352865	0	-4.97e-08
Donor_184	Colon-Transverse	1	16653344	6e-08	1.07e-08
Donor_184	Esophagus-Gastroesophageal_Junction	0	16337756	0	-4.94e-08
Donor_184	Esophagus-Mucosa	1	21669648	4.61e-08	-8.58e-09
Donor_184	Esophagus-Muscularis	0	17728181	0	-4.5e-08
Donor_184	Heart-Atrial_Appendage	0	17216511	0	-7.41e-08
Donor_184	Lung	0	20223524	0	-4.2e-08
Donor_184	Minor_Salivary_Gland	0	20788618	0	-5.83e-08
Donor_184	Muscle-Skeletal	1	11640810	8.59e-08	1.41e-08
Donor_184	Nerve-Tibial	4	21983003	1.82e-07	1.39e-07
Donor_184	Pancreas	0	14101253	0	-8.69e-08
Donor_184	Prostate	1	18291103	5.47e-08	3.16e-09
Donor_184	Skin-Sun_Exposed_Lower_leg	3	16481281	1.82e-07	1.27e-07
Donor_184	Small_Intestine-Terminal_Ileum	0	16885820	0	-7.99e-08
Donor_184	Testis	2	23983915	8.34e-08	4.15e-08
Donor_184	Thyroid	0	19330345	0	-4.72e-08
Donor_185	Adipose-Subcutaneous	0	17136591	0	-5.39e-08
Donor_185	Adipose-Visceral_Omentum	0	17450948	0	-6.74e-08
Donor_185	Artery-Aorta	0	16914716	0	-4.45e-08
Donor_185	Artery-Coronary	2	19746157	1.01e-07	4.83e-08
Donor_185	Artery-Tibial	1	17172666	5.82e-08	3.41e-09
Donor_185	Breast-Mammary_Tissue	0	18584536	0	-5.69e-08
Donor_185	Esophagus-Gastroesophageal_Junction	0	18780773	0	-6.24e-08
Donor_185	Esophagus-Mucosa	0	18384340	0	-6.43e-08
Donor_185	Esophagus-Muscularis	0	20273402	0	-6.21e-08
Donor_185	Heart-Atrial_Appendage	0	15021185	0	-8.64e-08
Donor_185	Heart-Left_Ventricle	1	16163595	6.19e-08	-2.92e-08
Donor_185	Lung	0	20765524	0	-5.62e-08
Donor_185	Muscle-Skeletal	0	14148695	0	-7.22e-08
Donor_185	Nerve-Tibial	0	19317701	0	-4.18e-08
Donor_185	Pancreas	0	13320913	0	-9.25e-08
Donor_185	Prostate	2	19936825	1e-07	3.86e-08
Donor_185	Skin-Not_Sun_Exposed_Suprapubic	3	19214331	1.56e-07	8.93e-08
Donor_185	Skin-Sun_Exposed_Lower_leg	2	17416600	1.15e-07	5.38e-08
Donor_185	Spleen	1	15841421	6.31e-08	5.75e-09
Donor_185	Stomach	0	14168428	0	-9.22e-08
Donor_185	Testis	2	24378267	8.2e-08	3.97e-08
Donor_185	Thyroid	0	21958012	0	-4.7e-08
Donor_185	Whole_Blood	0	14844381	0	-6.78e-08
Donor_186	Adipose-Subcutaneous	4	15335807	2.61e-07	1.85e-07
Donor_186	Artery-Aorta	1	19511641	5.13e-08	-1.7e-08
Donor_186	Artery-Tibial	1	17060391	5.86e-08	-1.53e-08
Donor_186	Esophagus-Mucosa	2	20991755	9.53e-08	2.06e-08
Donor_186	Esophagus-Muscularis	1	18914456	5.29e-08	-1.78e-08
Donor_186	Lung	0	21336224	0	-6.07e-08
Donor_186	Nerve-Tibial	2	17877781	1.12e-07	3.33e-08
Donor_186	Testis	1	26153322	3.82e-08	-1.99e-08
Donor_186	Thyroid	11	18999246	5.79e-07	4.91e-07
Donor_187	Adipose-Subcutaneous	0	18887351	0	-4.49e-08
Donor_187	Adipose-Visceral_Omentum	0	19601671	0	-4.92e-08
Donor_187	Adrenal_Gland	0	17084315	0	-6.45e-08
Donor_187	Artery-Aorta	1	18818948	5.31e-08	1.16e-08
Donor_187	Artery-Tibial	1	17185611	5.82e-08	1.74e-08
Donor_187	Breast-Mammary_Tissue	7	14492270	4.83e-07	4.33e-07
Donor_187	Colon-Transverse	1	18998798	5.26e-08	-4.81e-09
Donor_187	Esophagus-Gastroesophageal_Junction	0	17266173	0	-5.28e-08
Donor_187	Esophagus-Mucosa	1	17471163	5.72e-08	2e-09
Donor_187	Heart-Atrial_Appendage	1	16921878	5.91e-08	-1.15e-08
Donor_187	Lung	0	18438086	0	-4.71e-08
Donor_187	Muscle-Skeletal	1	15538623	6.44e-08	9.85e-09
Donor_187	Nerve-Tibial	2	18008572	1.11e-07	6.57e-08
Donor_187	Ovary	0	19299951	0	-4.93e-08
Donor_187	Skin-Not_Sun_Exposed_Suprapubic	3	17749819	1.69e-07	1.18e-07
Donor_187	Skin-Sun_Exposed_Lower_leg	0	18871171	0	-5.89e-08
Donor_187	Thyroid	0	19205417	0	-5.53e-08
Donor_187	Uterus	0	19962802	0	-4.39e-08
Donor_187	Whole_Blood	1	10487010	9.54e-08	2.37e-12
Donor_188	Adipose-Visceral_Omentum	0	17960561	0	-5.81e-08
Donor_188	Artery-Aorta	0	16236209	0	-4.56e-08
Donor_188	Brain-Cerebellum	0	19950058	0	-5.13e-08
Donor_188	Breast-Mammary_Tissue	4	16830633	2.38e-07	1.71e-07
Donor_188	Heart-Left_Ventricle	0	17242687	0	-7.72e-08
Donor_188	Prostate	0	17845053	0	-4.55e-08
Donor_188	Testis	0	20589460	0	-3.96e-08
Donor_189	Adipose-Subcutaneous	0	18488067	0	-5.89e-08
Donor_189	Artery-Tibial	0	16116430	0	-5.76e-08
Donor_189	Breast-Mammary_Tissue	0	18241043	0	-5.22e-08
Donor_189	Muscle-Skeletal	1	11496527	8.7e-08	4.66e-09
Donor_189	Nerve-Tibial	0	19491647	0	-4.31e-08
Donor_189	Skin-Not_Sun_Exposed_Suprapubic	1	20114215	4.97e-08	-2.66e-09
Donor_189	Skin-Sun_Exposed_Lower_leg	1	14752794	6.78e-08	-4.33e-10
Donor_189	Testis	1	22622243	4.42e-08	7.57e-09
Donor_189	Whole_Blood	1	11937042	8.38e-08	-1.87e-08
Donor_19	Adipose-Subcutaneous	0	16585504	0	-4.84e-08
Donor_19	Adipose-Visceral_Omentum	1	18657536	5.36e-08	-3.51e-09
Donor_19	Esophagus-Muscularis	1	15829211	6.32e-08	1.55e-08
Donor_19	Lung	0	18884405	0	-4.45e-08
Donor_19	Muscle-Skeletal	1	15420021	6.49e-08	6.53e-10
Donor_19	Nerve-Tibial	0	20822851	0	-3.94e-08
Donor_19	Pancreas	0	12881193	0	-8.26e-08
Donor_19	Skin-Sun_Exposed_Lower_leg	1	21209313	4.71e-08	3.21e-09
Donor_190	Adipose-Subcutaneous	0	18410737	0	-5.32e-08
Donor_190	Adrenal_Gland	1	16692557	5.99e-08	2.06e-09
Donor_190	Artery-Aorta	0	17950655	0	-3.91e-08
Donor_190	Artery-Coronary	0	17061650	0	-4.6e-08
Donor_190	Artery-Tibial	0	13862924	0	-4.5e-08
Donor_190	Colon-Transverse	0	16266827	0	-6.53e-08
Donor_190	Esophagus-Mucosa	0	16756005	0	-6.06e-08
Donor_190	Esophagus-Muscularis	0	16903353	0	-5.14e-08
Donor_190	Muscle-Skeletal	1	15643098	6.39e-08	-1.28e-08
Donor_190	Nerve-Tibial	0	18761447	0	-4.07e-08
Donor_190	Ovary	1	18290090	5.47e-08	1.28e-08
Donor_190	Skin-Sun_Exposed_Lower_leg	2	15826888	1.26e-07	8.39e-08
Donor_190	Stomach	0	13959546	0	-8.31e-08
Donor_190	Thyroid	0	19079304	0	-4.58e-08
Donor_190	Uterus	2	18471778	1.08e-07	6.6e-08
Donor_190	Vagina	0	17212278	0	-4.69e-08
Donor_191	Adipose-Subcutaneous	1	19791204	5.05e-08	8.5e-09
Donor_191	Adipose-Visceral_Omentum	0	17656376	0	-4.56e-08
Donor_191	Artery-Coronary	0	19928402	0	-5.39e-08
Donor_191	Artery-Tibial	0	19278152	0	-4.3e-08
Donor_191	Colon-Sigmoid	1	19643913	5.09e-08	-5.73e-10
Donor_191	Colon-Transverse	0	20135228	0	-6.78e-08
Donor_191	Esophagus-Mucosa	1	20221940	4.95e-08	-8.08e-09
Donor_191	Esophagus-Muscularis	0	19499253	0	-5.46e-08
Donor_191	Heart-Atrial_Appendage	2	16769497	1.19e-07	4.06e-08
Donor_191	Heart-Left_Ventricle	1	15180621	6.59e-08	-1.98e-08
Donor_191	Lung	0	22814413	0	-4.16e-08
Donor_191	Minor_Salivary_Gland	0	18909467	0	-6.16e-08
Donor_191	Pancreas	0	12181756	0	-9.89e-08
Donor_191	Prostate	2	19376650	1.03e-07	5.76e-08
Donor_191	Skin-Not_Sun_Exposed_Suprapubic	1	18697140	5.35e-08	-5.11e-09
Donor_191	Spleen	0	17465787	0	-4.18e-08
Donor_191	Testis	1	24906232	4.02e-08	3.22e-09
Donor_191	Thyroid	0	23237970	0	-4.15e-08
Donor_191	Whole_Blood	0	8803089	0	-8.75e-08
Donor_192	Adipose-Subcutaneous	2	19281089	1.04e-07	3.24e-08
Donor_192	Artery-Tibial	1	10307577	9.7e-08	5.32e-08
Donor_192	Esophagus-Mucosa	3	12827538	2.34e-07	1.67e-07
Donor_192	Lung	1	19973913	5.01e-08	5.56e-09
Donor_192	Nerve-Tibial	0	12394543	0	-4.45e-08
Donor_192	Skin-Sun_Exposed_Lower_leg	6	21539752	2.79e-07	2.09e-07
Donor_192	Thyroid	6	19732506	3.04e-07	2.34e-07
Donor_193	Adipose-Subcutaneous	0	21354454	0	-5.67e-08
Donor_193	Adipose-Visceral_Omentum	0	18667791	0	-5.15e-08
Donor_193	Artery-Aorta	7	18773236	3.73e-07	3.19e-07
Donor_193	Artery-Tibial	8	18501469	4.32e-07	3.72e-07
Donor_193	Colon-Sigmoid	1	18290972	5.47e-08	6.49e-09
Donor_193	Esophagus-Mucosa	3	16435260	1.83e-07	1.19e-07
Donor_193	Esophagus-Muscularis	0	18525555	0	-5.73e-08
Donor_193	Lung	3	19884530	1.51e-07	9.83e-08
Donor_193	Nerve-Tibial	8	21793785	3.67e-07	3.08e-07
Donor_193	Skin-Not_Sun_Exposed_Suprapubic	10	18709096	5.34e-07	4.59e-07
Donor_194	Adipose-Subcutaneous	2	19744202	1.01e-07	4.59e-08
Donor_194	Adipose-Visceral_Omentum	1	19380264	5.16e-08	3.22e-09
Donor_194	Adrenal_Gland	0	13322599	0	-1.02e-07
Donor_194	Artery-Coronary	4	19924792	2.01e-07	1.55e-07
Donor_194	Artery-Tibial	0	19722917	0	-5.28e-08
Donor_194	Brain-Anterior_cingulate_cortex_BA24	0	16421286	0	-8.16e-08
Donor_194	Brain-Caudate_basal_ganglia	0	14313638	0	-8.42e-08
Donor_194	Brain-Cerebellar_Hemisphere	1	19855818	5.04e-08	-9.36e-09
Donor_194	Brain-Cerebellum	0	19616824	0	-4.77e-08
Donor_194	Brain-Cortex	0	17298396	0	-7.43e-08
Donor_194	Brain-Frontal_Cortex_BA9	0	16811626	0	-9.19e-08
Donor_194	Brain-Hippocampus	0	15785992	0	-8.89e-08
Donor_194	Brain-Hypothalamus	0	14835297	0	-8.78e-08
Donor_194	Brain-Nucleus_accumbens_basal_ganglia	1	19123781	5.23e-08	-2.39e-08
Donor_194	Brain-Putamen_basal_ganglia	0	19701472	0	-8.72e-08
Donor_194	Esophagus-Mucosa	0	15519609	0	-5.74e-08
Donor_194	Heart-Atrial_Appendage	0	16749532	0	-1.03e-07
Donor_194	Lung	0	19183598	0	-4.59e-08
Donor_194	Muscle-Skeletal	0	15068515	0	-8.52e-08
Donor_194	Pituitary	2	22437946	8.91e-08	3.96e-08
Donor_194	Skin-Not_Sun_Exposed_Suprapubic	2	20711612	9.66e-08	3.92e-08
Donor_194	Testis	1	24647956	4.06e-08	-2.73e-09
Donor_194	Thyroid	1	21171035	4.72e-08	-5.72e-09
Donor_194	Whole_Blood	0	11765620	0	-1.1e-07
Donor_195	Adipose-Subcutaneous	3	11302739	2.65e-07	2.11e-07
Donor_195	Adrenal_Gland	0	17472784	0	-6.09e-08
Donor_195	Artery-Aorta	1	17098760	5.85e-08	1.34e-08
Donor_195	Breast-Mammary_Tissue	0	15964249	0	-5.3e-08
Donor_195	Colon-Transverse	1	18024954	5.55e-08	1.57e-09
Donor_195	Esophagus-Muscularis	1	16730048	5.98e-08	5.35e-09
Donor_195	Heart-Left_Ventricle	2	15706445	1.27e-07	3.97e-08
Donor_195	Lung	1	22163798	4.51e-08	-1.05e-08
Donor_195	Pancreas	0	12309980	0	-8.06e-08
Donor_195	Prostate	0	19404433	0	-5.13e-08
Donor_195	Spleen	0	15991750	0	-3.79e-08
Donor_195	Stomach	0	15312671	0	-7.59e-08
Donor_195	Testis	0	21399707	0	-3.84e-08
Donor_196	Adipose-Visceral_Omentum	2	20255708	9.87e-08	5.15e-08
Donor_196	Artery-Tibial	1	20392986	4.9e-08	1.08e-08
Donor_196	Breast-Mammary_Tissue	0	18994293	0	-4.25e-08
Donor_196	Esophagus-Mucosa	5	20632164	2.42e-07	1.89e-07
Donor_196	Esophagus-Muscularis	0	21322466	0	-4.78e-08
Donor_196	Heart-Atrial_Appendage	2	20174290	9.91e-08	3.3e-08
Donor_196	Heart-Left_Ventricle	1	15371286	6.51e-08	-2.29e-08
Donor_196	Lung	0	20102525	0	-3.84e-08
Donor_196	Nerve-Tibial	2	17902980	1.12e-07	7.71e-08
Donor_196	Pancreas	1	16895669	5.92e-08	-2.95e-08
Donor_196	Skin-Not_Sun_Exposed_Suprapubic	0	16170352	0	-5.45e-08
Donor_196	Stomach	2	19926479	1e-07	5.71e-08
Donor_197	Adipose-Subcutaneous	0	16861996	0	-5.13e-08
Donor_197	Adipose-Visceral_Omentum	2	18485331	1.08e-07	4.81e-08
Donor_197	Artery-Tibial	2	18060676	1.11e-07	6.64e-08
Donor_197	Brain-Cerebellum	0	17483171	0	-7.1e-08
Donor_197	Brain-Cortex	0	14011281	0	-9.75e-08
Donor_197	Brain-Spinal_cord_cervical_c-1	0	14200763	0	-6.24e-08
Donor_197	Breast-Mammary_Tissue	2	17662743	1.13e-07	6.28e-08
Donor_197	Liver	1	10389857	9.62e-08	1.31e-08
Donor_197	Muscle-Skeletal	1	15862172	6.3e-08	-4.86e-09
Donor_197	Nerve-Tibial	0	19125104	0	-4.87e-08
Donor_197	Pituitary	0	16128485	0	-6.06e-08
Donor_197	Skin-Not_Sun_Exposed_Suprapubic	1	20162225	4.96e-08	-6.8e-09
Donor_197	Thyroid	2	23201486	8.62e-08	3.94e-08
Donor_198	Adipose-Subcutaneous	3	20705732	1.45e-07	8.01e-08
Donor_198	Artery-Aorta	1	18498028	5.41e-08	1.26e-08
Donor_198	Artery-Tibial	0	20300666	0	-5.41e-08
Donor_198	Esophagus-Mucosa	0	17865237	0	-5.41e-08
Donor_198	Esophagus-Muscularis	0	17458670	0	-5.05e-08
Donor_198	Lung	1	19550769	5.11e-08	8.61e-09
Donor_198	Muscle-Skeletal	1	13673958	7.31e-08	1.23e-08
Donor_198	Nerve-Tibial	0	20182972	0	-5.35e-08
Donor_198	Pancreas	0	14053904	0	-8.28e-08
Donor_198	Prostate	0	17973464	0	-4.41e-08
Donor_198	Stomach	1	18190284	5.5e-08	-1.38e-08
Donor_198	Testis	1	22667138	4.41e-08	1.06e-08
Donor_198	Thyroid	0	14213543	0	-4.37e-08
Donor_198	Whole_Blood	0	11454578	0	-6.85e-08
Donor_199	Adipose-Subcutaneous	4	14665219	2.73e-07	1.85e-07
Donor_199	Artery-Tibial	3	15252729	1.97e-07	1.32e-07
Donor_199	Brain-Amygdala	2	15061545	1.33e-07	4.16e-08
Donor_199	Brain-Caudate_basal_ganglia	0	11448736	0	-7.51e-08
Donor_199	Brain-Cerebellar_Hemisphere	2	12131592	1.65e-07	1.16e-07
Donor_199	Brain-Cerebellum	1	18150258	5.51e-08	-5.36e-09
Donor_199	Brain-Frontal_Cortex_BA9	3	18492296	1.62e-07	9.53e-08
Donor_199	Brain-Hippocampus	1	11463880	8.72e-08	-1.52e-08
Donor_199	Brain-Hypothalamus	1	15576106	6.42e-08	-1.79e-08
Donor_199	Brain-Nucleus_accumbens_basal_ganglia	3	14084043	2.13e-07	1.33e-07
Donor_199	Brain-Putamen_basal_ganglia	3	11052364	2.71e-07	1.94e-07
Donor_199	Brain-Substantia_nigra	10	10850944	9.22e-07	8.24e-07
Donor_199	Breast-Mammary_Tissue	1	17109027	5.84e-08	4.48e-09
Donor_199	Lung	0	15917510	0	-6.19e-08
Donor_199	Skin-Sun_Exposed_Lower_leg	3	17128182	1.75e-07	1e-07
Donor_199	Testis	2	21872100	9.14e-08	5.29e-08
Donor_199	Thyroid	2	17940111	1.11e-07	6.05e-08
Donor_2	Adipose-Visceral_Omentum	0	15210292	0	-5.95e-08
Donor_2	Artery-Tibial	1	14215578	7.03e-08	1.7e-08
Donor_2	Colon-Transverse	2	17741758	1.13e-07	5.86e-08
Donor_2	Esophagus-Mucosa	2	18965037	1.05e-07	5.1e-08
Donor_2	Esophagus-Muscularis	0	17330779	0	-5.48e-08
Donor_2	Heart-Left_Ventricle	0	14848106	0	-7.53e-08
Donor_2	Muscle-Skeletal	1	13315493	7.51e-08	1e-08
Donor_2	Ovary	0	18082542	0	-5.54e-08
Donor_2	Pancreas	0	16503399	0	-7.2e-08
Donor_2	Skin-Not_Sun_Exposed_Suprapubic	0	18325233	0	-5.1e-08
Donor_2	Skin-Sun_Exposed_Lower_leg	0	17849231	0	-5.06e-08
Donor_2	Spleen	0	14769566	0	-4.47e-08
Donor_2	Stomach	2	18600954	1.08e-07	4.92e-08
Donor_2	Thyroid	0	19818170	0	-4.29e-08
Donor_20	Adipose-Subcutaneous	0	18496061	0	-4.68e-08
Donor_20	Brain-Caudate_basal_ganglia	2	20513779	9.75e-08	1e-08
Donor_20	Brain-Cerebellar_Hemisphere	0	21974126	0	-5.8e-08
Donor_20	Brain-Cerebellum	0	20092905	0	-5.28e-08
Donor_20	Brain-Frontal_Cortex_BA9	0	15705255	0	-7.47e-08
Donor_20	Brain-Hypothalamus	0	17702302	0	-8.17e-08
Donor_20	Brain-Nucleus_accumbens_basal_ganglia	1	21242650	4.71e-08	-2.83e-08
Donor_20	Brain-Spinal_cord_cervical_c-1	0	17161454	0	-7.14e-08
Donor_20	Brain-Substantia_nigra	1	16141165	6.2e-08	-1.59e-08
Donor_20	Breast-Mammary_Tissue	2	18340148	1.09e-07	5.83e-08
Donor_20	Esophagus-Mucosa	4	16473280	2.43e-07	1.88e-07
Donor_20	Esophagus-Muscularis	0	17636330	0	-4.93e-08
Donor_20	Heart-Atrial_Appendage	1	14738093	6.79e-08	-3.31e-10
Donor_20	Heart-Left_Ventricle	1	15995006	6.25e-08	-1.77e-08
Donor_20	Liver	1	10530928	9.5e-08	3.57e-08
Donor_20	Muscle-Skeletal	1	13595370	7.36e-08	-8.41e-09
Donor_20	Nerve-Tibial	1	18561033	5.39e-08	4.48e-09
Donor_20	Ovary	0	20480713	0	-5.31e-08
Donor_20	Pituitary	1	19018161	5.26e-08	6.93e-10
Donor_20	Skin-Not_Sun_Exposed_Suprapubic	0	16063971	0	-5.92e-08
Donor_20	Skin-Sun_Exposed_Lower_leg	0	18362093	0	-5.84e-08
Donor_200	Adipose-Visceral_Omentum	0	19596301	0	-4.97e-08
Donor_200	Adrenal_Gland	0	15633146	0	-6.36e-08
Donor_200	Artery-Coronary	1	15416509	6.49e-08	4.91e-09
Donor_200	Brain-Cerebellum	1	20300419	4.93e-08	-2.96e-09
Donor_200	Brain-Cortex	1	16763057	5.97e-08	-1.01e-08
Donor_200	Colon-Sigmoid	0	16665098	0	-6.22e-08
Donor_200	Esophagus-Gastroesophageal_Junction	0	15953291	0	-6.48e-08
Donor_200	Esophagus-Mucosa	0	16216819	0	-6.92e-08
Donor_200	Esophagus-Muscularis	0	16440302	0	-5.11e-08
Donor_200	Heart-Atrial_Appendage	0	11665751	0	-9.65e-08
Donor_200	Liver	1	11728844	8.53e-08	-1.19e-09
Donor_200	Muscle-Skeletal	1	12234808	8.17e-08	9.76e-09
Donor_200	Pituitary	0	21380733	0	-6.32e-08
Donor_200	Skin-Not_Sun_Exposed_Suprapubic	1	18665302	5.36e-08	-9.94e-09
Donor_200	Testis	1	19684976	5.08e-08	2.56e-09
Donor_200	Thyroid	1	20450694	4.89e-08	2.14e-09
Donor_200	Whole_Blood	1	11559309	8.65e-08	-2.01e-08
Donor_201	Adipose-Visceral_Omentum	2	19129776	1.05e-07	4.83e-08
Donor_201	Adrenal_Gland	2	19445276	1.03e-07	3.07e-08
Donor_201	Artery-Aorta	1	17538190	5.7e-08	9.97e-09
Donor_201	Artery-Tibial	0	21073973	0	-5.14e-08
Donor_201	Breast-Mammary_Tissue	0	19971736	0	-4.76e-08
Donor_201	Colon-Sigmoid	1	19265915	5.19e-08	-1.66e-09
Donor_201	Colon-Transverse	1	15409951	6.49e-08	-6.86e-09
Donor_201	Esophagus-Gastroesophageal_Junction	0	16883896	0	-6.69e-08
Donor_201	Esophagus-Mucosa	0	18574000	0	-5.82e-08
Donor_201	Esophagus-Muscularis	1	18526906	5.4e-08	-4.17e-09
Donor_201	Heart-Atrial_Appendage	4	18166950	2.2e-07	1.42e-07
Donor_201	Heart-Left_Ventricle	0	16631407	0	-7.77e-08
Donor_201	Lung	0	20131225	0	-4.3e-08
Donor_201	Muscle-Skeletal	0	15012127	0	-6.24e-08
Donor_201	Nerve-Tibial	0	20130793	0	-4.19e-08
Donor_201	Pancreas	1	12617667	7.93e-08	-1.24e-09
Donor_201	Skin-Not_Sun_Exposed_Suprapubic	0	17993354	0	-5.04e-08
Donor_201	Skin-Sun_Exposed_Lower_leg	0	16632942	0	-5.07e-08
Donor_201	Spleen	0	20201016	0	-4.34e-08
Donor_201	Thyroid	0	19327028	0	-4.51e-08
Donor_201	Whole_Blood	0	11940560	0	-6.96e-08
Donor_202	Adipose-Subcutaneous	2	20571064	9.72e-08	4.74e-08
Donor_202	Adrenal_Gland	2	18493120	1.08e-07	2.8e-08
Donor_202	Artery-Aorta	0	18183283	0	-4.49e-08
Donor_202	Artery-Coronary	1	17888342	5.59e-08	6.88e-10
Donor_202	Artery-Tibial	1	20458035	4.89e-08	-1.49e-09
Donor_202	Breast-Mammary_Tissue	0	21187315	0	-4.71e-08
Donor_202	Colon-Transverse	0	18472584	0	-6.92e-08
Donor_202	Esophagus-Gastroesophageal_Junction	1	18275248	5.47e-08	-1.04e-09
Donor_202	Esophagus-Mucosa	4	16319627	2.45e-07	1.71e-07
Donor_202	Esophagus-Muscularis	1	19778335	5.06e-08	-6.2e-09
Donor_202	Heart-Atrial_Appendage	0	16770503	0	-8.73e-08
Donor_202	Heart-Left_Ventricle	0	12204170	0	-7.84e-08
Donor_202	Lung	0	20650589	0	-4.77e-08
Donor_202	Muscle-Skeletal	0	14933766	0	-6.74e-08
Donor_202	Nerve-Tibial	1	21780250	4.59e-08	1.61e-09
Donor_202	Ovary	3	20215041	1.48e-07	9.96e-08
Donor_202	Pancreas	1	16729915	5.98e-08	-1.96e-08
Donor_202	Skin-Not_Sun_Exposed_Suprapubic	2	15922224	1.26e-07	5.65e-08
Donor_202	Skin-Sun_Exposed_Lower_leg	0	16753385	0	-6.18e-08
Donor_202	Small_Intestine-Terminal_Ileum	0	19318984	0	-6.39e-08
Donor_202	Spleen	0	17093906	0	-7.09e-08
Donor_202	Stomach	0	15786627	0	-6.46e-08
Donor_202	Thyroid	0	23169872	0	-5.01e-08
Donor_202	Uterus	1	21035500	4.75e-08	-3.44e-09
Donor_202	Vagina	1	19164153	5.22e-08	-6.88e-09
Donor_202	Whole_Blood	1	11298286	8.85e-08	9.09e-09
Donor_203	Adipose-Subcutaneous	2	19817690	1.01e-07	4.6e-08
Donor_203	Adrenal_Gland	0	17203714	0	-5.13e-08
Donor_203	Esophagus-Gastroesophageal_Junction	1	16861722	5.93e-08	9.84e-09
Donor_203	Esophagus-Mucosa	6	16793236	3.57e-07	3.02e-07
Donor_203	Lung	1	20859241	4.79e-08	-1.02e-08
Donor_203	Pancreas	1	14131309	7.08e-08	-6.31e-09
Donor_203	Spleen	4	15437869	2.59e-07	2.17e-07
Donor_203	Thyroid	2	18386466	1.09e-07	5.27e-08
Donor_204	Adipose-Visceral_Omentum	0	21582508	0	-4.75e-08
Donor_204	Brain-Amygdala	0	16389201	0	-8.23e-08
Donor_204	Brain-Anterior_cingulate_cortex_BA24	1	18725156	5.34e-08	-3.03e-08
Donor_204	Brain-Caudate_basal_ganglia	1	20138729	4.97e-08	-2.78e-08
Donor_204	Brain-Cerebellar_Hemisphere	0	20085828	0	-6.55e-08
Donor_204	Brain-Cerebellum	1	17483512	5.72e-08	7.94e-09
Donor_204	Brain-Frontal_Cortex_BA9	0	18376316	0	-7.47e-08
Donor_204	Brain-Hippocampus	1	17200121	5.81e-08	-2.99e-08
Donor_204	Brain-Hypothalamus	0	18308087	0	-8.58e-08
Donor_204	Brain-Putamen_basal_ganglia	0	17035437	0	-7.47e-08
Donor_204	Brain-Spinal_cord_cervical_c-1	0	15032141	0	-1.02e-07
Donor_204	Esophagus-Mucosa	1	18193067	5.5e-08	7.69e-09
Donor_204	Heart-Left_Ventricle	0	13416780	0	-9.29e-08
Donor_204	Muscle-Skeletal	0	15879666	0	-5.82e-08
Donor_204	Skin-Not_Sun_Exposed_Suprapubic	0	18829774	0	-5.37e-08
Donor_204	Skin-Sun_Exposed_Lower_leg	1	18455500	5.42e-08	2.25e-09
Donor_205	Adipose-Subcutaneous	1	13434630	7.44e-08	3.88e-10
Donor_205	Brain-Cerebellar_Hemisphere	0	19462625	0	-8.21e-08
Donor_205	Brain-Cerebellum	1	17928908	5.58e-08	-2.82e-08
Donor_205	Breast-Mammary_Tissue	15	16441004	9.12e-07	8.14e-07
Donor_205	Esophagus-Mucosa	1	15494833	6.45e-08	4.71e-09
Donor_205	Esophagus-Muscularis	0	16583338	0	-6.11e-08
Donor_205	Lung	9	18206669	4.94e-07	4.14e-07
Donor_205	Muscle-Skeletal	1	13177991	7.59e-08	-2.8e-08
Donor_205	Nerve-Tibial	1	16976792	5.89e-08	8.02e-09
Donor_205	Ovary	0	16635587	0	-4.37e-08
Donor_205	Skin-Sun_Exposed_Lower_leg	0	16603013	0	-5.74e-08
Donor_205	Thyroid	8	16372951	4.89e-07	3.88e-07
Donor_205	Uterus	1	17099324	5.85e-08	8.53e-09
Donor_205	Vagina	2	17153828	1.17e-07	6.55e-08
Donor_206	Adipose-Subcutaneous	0	18959879	0	-4.82e-08
Donor_206	Breast-Mammary_Tissue	8	16974677	4.71e-07	3.83e-07
Donor_206	Heart-Atrial_Appendage	1	11538252	8.67e-08	-1.19e-08
Donor_206	Lung	4	16862811	2.37e-07	1.59e-07
Donor_206	Nerve-Tibial	2	18965901	1.05e-07	3.84e-08
Donor_206	Skin-Not_Sun_Exposed_Suprapubic	2	12964838	1.54e-07	7.36e-08
Donor_206	Thyroid	3	17031424	1.76e-07	1.2e-07
Donor_207	Adipose-Subcutaneous	0	20141322	0	-5.36e-08
Donor_207	Adipose-Visceral_Omentum	0	18278794	0	-5.73e-08
Donor_207	Artery-Aorta	2	17754065	1.13e-07	6.76e-08
Donor_207	Brain-Amygdala	0	17644372	0	-6.95e-08
Donor_207	Brain-Caudate_basal_ganglia	0	21520390	0	-6.33e-08
Donor_207	Brain-Cerebellar_Hemisphere	1	19227356	5.2e-08	1.49e-09
Donor_207	Brain-Cerebellum	0	20660921	0	-5.57e-08
Donor_207	Brain-Frontal_Cortex_BA9	0	19656278	0	-6.79e-08
Donor_207	Brain-Hippocampus	0	17415338	0	-7.62e-08
Donor_207	Brain-Nucleus_accumbens_basal_ganglia	0	17075329	0	-7.53e-08
Donor_207	Brain-Putamen_basal_ganglia	1	17712903	5.65e-08	-8.62e-09
Donor_207	Brain-Spinal_cord_cervical_c-1	0	18925742	0	-5.68e-08
Donor_207	Brain-Substantia_nigra	0	15976382	0	-7.25e-08
Donor_207	Colon-Sigmoid	0	15123745	0	-4.78e-08
Donor_207	Liver	1	11051816	9.05e-08	8.93e-09
Donor_207	Lung	0	22422739	0	-5.62e-08
Donor_207	Muscle-Skeletal	1	17846766	5.6e-08	-2.61e-08
Donor_207	Pituitary	3	21165315	1.42e-07	8.47e-08
Donor_207	Prostate	1	17759522	5.63e-08	4.02e-09
Donor_207	Skin-Not_Sun_Exposed_Suprapubic	1	21379485	4.68e-08	-8.54e-09
Donor_207	Skin-Sun_Exposed_Lower_leg	2	20212602	9.89e-08	4.79e-08
Donor_207	Thyroid	1	21982115	4.55e-08	4.1e-09
Donor_208	Adipose-Subcutaneous	1	19984069	5e-08	1.72e-09
Donor_208	Adipose-Visceral_Omentum	1	16712154	5.98e-08	-5.54e-10
Donor_208	Breast-Mammary_Tissue	4	19041791	2.1e-07	1.51e-07
Donor_208	Colon-Sigmoid	1	19780848	5.06e-08	-1.48e-08
Donor_208	Esophagus-Mucosa	0	19478256	0	-6.47e-08
Donor_208	Esophagus-Muscularis	2	19621678	1.02e-07	4.52e-08
Donor_208	Heart-Left_Ventricle	0	13416706	0	-7.82e-08
Donor_208	Muscle-Skeletal	0	15987839	0	-7.04e-08
Donor_208	Nerve-Tibial	0	20758539	0	-4.39e-08
Donor_208	Skin-Not_Sun_Exposed_Suprapubic	0	16021063	0	-4.71e-08
Donor_208	Skin-Sun_Exposed_Lower_leg	3	21382824	1.4e-07	8.85e-08
Donor_208	Thyroid	0	22434353	0	-4.59e-08
Donor_209	Adipose-Subcutaneous	13	19423447	6.69e-07	5.67e-07
Donor_209	Artery-Tibial	1	17710691	5.65e-08	-1.16e-08
Donor_209	Brain-Anterior_cingulate_cortex_BA24	1	18610446	5.37e-08	-1.1e-08
Donor_209	Brain-Caudate_basal_ganglia	0	17303539	0	-8.35e-08
Donor_209	Brain-Cerebellar_Hemisphere	0	19118989	0	-5.75e-08
Donor_209	Brain-Cerebellum	0	17539695	0	-6.09e-08
Donor_209	Brain-Cortex	2	18541759	1.08e-07	3.3e-08
Donor_209	Brain-Frontal_Cortex_BA9	1	19313994	5.18e-08	-1.95e-08
Donor_209	Brain-Hippocampus	0	16065397	0	-8.11e-08
Donor_209	Brain-Nucleus_accumbens_basal_ganglia	1	20317416	4.92e-08	-2.86e-08
Donor_209	Brain-Putamen_basal_ganglia	2	15508208	1.29e-07	3.19e-08
Donor_209	Brain-Spinal_cord_cervical_c-1	2	19868822	1.01e-07	2.71e-08
Donor_209	Brain-Substantia_nigra	1	15991625	6.25e-08	-3.03e-08
Donor_209	Heart-Atrial_Appendage	3	15964301	1.88e-07	1.04e-07
Donor_209	Heart-Left_Ventricle	2	13368230	1.5e-07	5.11e-08
Donor_209	Muscle-Skeletal	4	14057319	2.85e-07	1.89e-07
Donor_209	Nerve-Tibial	1	22659251	4.41e-08	-1.58e-08
Donor_209	Pituitary	6	18193253	3.3e-07	2.57e-07
Donor_209	Thyroid	1	21941538	4.56e-08	-5.64e-09
Donor_209	Whole_Blood	4	11282899	3.55e-07	2.55e-07
Donor_21	Adipose-Subcutaneous	1	19915967	5.02e-08	-1.64e-08
Donor_21	Adipose-Visceral_Omentum	2	15663029	1.28e-07	6.85e-08
Donor_21	Brain-Anterior_cingulate_cortex_BA24	0	17550618	0	-9.43e-08
Donor_21	Brain-Cerebellar_Hemisphere	1	17721858	5.64e-08	1.22e-09
Donor_21	Brain-Cerebellum	1	22540781	4.44e-08	-9.32e-09
Donor_21	Brain-Cortex	3	16070528	1.87e-07	1.08e-07
Donor_21	Brain-Frontal_Cortex_BA9	0	14408468	0	-7.15e-08
Donor_21	Brain-Hypothalamus	0	13514147	0	-9.88e-08
Donor_21	Brain-Nucleus_accumbens_basal_ganglia	0	16772059	0	-9.5e-08
Donor_21	Brain-Spinal_cord_cervical_c-1	1	14693811	6.81e-08	-6.47e-09
Donor_21	Esophagus-Mucosa	0	15652353	0	-7.23e-08
Donor_21	Skin-Sun_Exposed_Lower_leg	2	19149285	1.04e-07	3.36e-08
Donor_21	Testis	1	23759459	4.21e-08	-4.13e-09
Donor_210	Artery-Aorta	0	18027943	0	-7.22e-08
Donor_210	Esophagus-Mucosa	1	16376448	6.11e-08	-2.06e-08
Donor_210	Esophagus-Muscularis	1	19837581	5.04e-08	-2.23e-08
Donor_210	Lung	2	16672576	1.2e-07	6.3e-08
Donor_210	Muscle-Skeletal	1	14583190	6.86e-08	-8.16e-09
Donor_210	Skin-Sun_Exposed_Lower_leg	8	14801760	5.4e-07	4.51e-07
Donor_210	Thyroid	4	17097860	2.34e-07	1.77e-07
Donor_211	Adipose-Subcutaneous	0	20505769	0	-4.19e-08
Donor_211	Adipose-Visceral_Omentum	3	18686880	1.61e-07	1.19e-07
Donor_211	Artery-Aorta	0	18832142	0	-4.84e-08
Donor_211	Artery-Tibial	0	20303508	0	-4.24e-08
Donor_211	Breast-Mammary_Tissue	0	20731006	0	-4.52e-08
Donor_211	Heart-Atrial_Appendage	0	18031005	0	-7.1e-08
Donor_211	Lung	2	19625258	1.02e-07	6.24e-08
Donor_211	Muscle-Skeletal	0	14597999	0	-7.08e-08
Donor_211	Nerve-Tibial	0	20979996	0	-4.34e-08
Donor_211	Skin-Not_Sun_Exposed_Suprapubic	2	18565530	1.08e-07	5.51e-08
Donor_211	Thyroid	3	22744435	1.32e-07	8.98e-08
Donor_212	Adipose-Subcutaneous	0	18651625	0	-4.1e-08
Donor_212	Adipose-Visceral_Omentum	2	18360002	1.09e-07	6.38e-08
Donor_212	Artery-Tibial	0	19149600	0	-4.49e-08
Donor_212	Colon-Sigmoid	1	18797777	5.32e-08	9.37e-10
Donor_212	Colon-Transverse	1	18747334	5.33e-08	-5.79e-10
Donor_212	Esophagus-Gastroesophageal_Junction	1	19612141	5.1e-08	7.84e-09
Donor_212	Esophagus-Mucosa	2	17434735	1.15e-07	6.05e-08
Donor_212	Esophagus-Muscularis	0	17124523	0	-4.85e-08
Donor_212	Heart-Atrial_Appendage	0	15758929	0	-5.84e-08
Donor_212	Heart-Left_Ventricle	1	13904131	7.19e-08	-3.98e-09
Donor_212	Liver	1	13178196	7.59e-08	1.56e-08
Donor_212	Lung	0	18826533	0	-3.45e-08
Donor_212	Muscle-Skeletal	1	14194798	7.04e-08	-5.44e-09
Donor_212	Nerve-Tibial	0	19246351	0	-3.66e-08
Donor_212	Pancreas	0	16557364	0	-7.96e-08
Donor_212	Skin-Not_Sun_Exposed_Suprapubic	0	21705967	0	-4.38e-08
Donor_212	Skin-Sun_Exposed_Lower_leg	0	16284844	0	-4.63e-08
Donor_212	Small_Intestine-Terminal_Ileum	0	18159626	0	-5.56e-08
Donor_212	Spleen	0	17684571	0	-3.86e-08
Donor_212	Stomach	1	18891808	5.29e-08	7.77e-09
Donor_212	Testis	3	23749872	1.26e-07	9.43e-08
Donor_212	Thyroid	3	19411796	1.55e-07	1.19e-07
Donor_213	Adipose-Subcutaneous	1	18209605	5.49e-08	5.9e-09
Donor_213	Artery-Tibial	4	16348277	2.45e-07	1.97e-07
Donor_213	Colon-Transverse	0	17116630	0	-6.16e-08
Donor_213	Esophagus-Mucosa	1	16525584	6.05e-08	3.76e-10
Donor_213	Esophagus-Muscularis	0	16588395	0	-5.6e-08
Donor_213	Muscle-Skeletal	2	10875237	1.84e-07	1.2e-07
Donor_213	Nerve-Tibial	0	17511108	0	-4.29e-08
Donor_213	Ovary	1	19089588	5.24e-08	4.45e-09
Donor_213	Stomach	1	15605781	6.41e-08	-1.39e-08
Donor_213	Thyroid	1	17813520	5.61e-08	7.66e-09
Donor_213	Uterus	0	18135581	0	-4.62e-08
Donor_213	Vagina	0	17327079	0	-4.66e-08
Donor_213	Whole_Blood	0	13160466	0	-5.43e-08
Donor_214	Adipose-Subcutaneous	0	17233777	0	-5.09e-08
Donor_214	Adipose-Visceral_Omentum	0	16534684	0	-5.76e-08
Donor_214	Adrenal_Gland	0	19878994	0	-7.11e-08
Donor_214	Artery-Aorta	0	18833624	0	-4.29e-08
Donor_214	Artery-Tibial	0	15986185	0	-5.53e-08
Donor_214	Colon-Sigmoid	0	16722141	0	-4.92e-08
Donor_214	Colon-Transverse	0	19284417	0	-6.18e-08
Donor_214	Esophagus-Gastroesophageal_Junction	1	19039359	5.25e-08	-3.28e-09
Donor_214	Esophagus-Muscularis	1	19342292	5.17e-08	-5.28e-09
Donor_214	Minor_Salivary_Gland	2	17906463	1.12e-07	5.1e-08
Donor_214	Muscle-Skeletal	1	17674148	5.66e-08	-7.15e-09
Donor_214	Nerve-Tibial	1	19826845	5.04e-08	8.87e-09
Donor_214	Ovary	1	19636266	5.09e-08	9.89e-09
Donor_214	Pancreas	0	16513265	0	-7.93e-08
Donor_214	Skin-Not_Sun_Exposed_Suprapubic	3	18857352	1.59e-07	1.03e-07
Donor_214	Skin-Sun_Exposed_Lower_leg	1	11425634	8.75e-08	2.88e-08
Donor_214	Small_Intestine-Terminal_Ileum	3	23090116	1.3e-07	7.55e-08
Donor_214	Spleen	3	20042310	1.5e-07	1.02e-07
Donor_214	Stomach	1	17098221	5.85e-08	-2.54e-08
Donor_214	Vagina	3	21138108	1.42e-07	9.13e-08
Donor_214	Whole_Blood	0	12728197	0	-5.38e-08
Donor_215	Adipose-Visceral_Omentum	0	15108945	0	-4.58e-08
Donor_215	Artery-Tibial	1	15634414	6.4e-08	1.21e-08
Donor_215	Brain-Anterior_cingulate_cortex_BA24	0	13450187	0	-8.12e-08
Donor_215	Brain-Caudate_basal_ganglia	0	14350035	0	-9.22e-08
Donor_215	Brain-Cerebellar_Hemisphere	1	18566504	5.39e-08	5.94e-09
Donor_215	Brain-Cerebellum	1	19539613	5.12e-08	3.17e-09
Donor_215	Brain-Cortex	2	17633144	1.13e-07	4.74e-08
Donor_215	Brain-Hypothalamus	2	14218900	1.41e-07	5.92e-08
Donor_215	Esophagus-Gastroesophageal_Junction	3	21409503	1.4e-07	8.37e-08
Donor_215	Lung	3	17843775	1.68e-07	1.21e-07
Donor_215	Muscle-Skeletal	0	14324871	0	-7.47e-08
Donor_215	Pituitary	2	19911306	1e-07	4.46e-08
Donor_215	Skin-Not_Sun_Exposed_Suprapubic	0	17234308	0	-4.96e-08
Donor_215	Skin-Sun_Exposed_Lower_leg	2	18311563	1.09e-07	5.67e-08
Donor_216	Adipose-Subcutaneous	2	21589449	9.26e-08	4.17e-08
Donor_216	Adipose-Visceral_Omentum	0	16077292	0	-5.22e-08
Donor_216	Adrenal_Gland	0	17513894	0	-7.28e-08
Donor_216	Artery-Tibial	0	17019506	0	-4.67e-08
Donor_216	Breast-Mammary_Tissue	0	17066711	0	-5.82e-08
Donor_216	Colon-Sigmoid	1	17296560	5.78e-08	4.34e-09
Donor_216	Colon-Transverse	0	15921467	0	-7.04e-08
Donor_216	Esophagus-Mucosa	2	17905801	1.12e-07	5.26e-08
Donor_216	Esophagus-Muscularis	0	15632117	0	-6e-08
Donor_216	Heart-Atrial_Appendage	1	19929263	5.02e-08	-1.96e-08
Donor_216	Heart-Left_Ventricle	0	13620367	0	-7.5e-08
Donor_216	Liver	0	11580019	0	-8.5e-08
Donor_216	Lung	1	18661637	5.36e-08	9.15e-09
Donor_216	Muscle-Skeletal	3	13532395	2.22e-07	1.5e-07
Donor_216	Nerve-Tibial	1	22136197	4.52e-08	-7.77e-10
Donor_216	Pancreas	0	12292861	0	-8.47e-08
Donor_216	Skin-Not_Sun_Exposed_Suprapubic	0	21282643	0	-5.75e-08
Donor_216	Skin-Sun_Exposed_Lower_leg	0	20200037	0	-5.39e-08
Donor_216	Stomach	1	12992436	7.7e-08	-2.02e-08
Donor_216	Testis	2	24832725	8.05e-08	3.68e-08
Donor_216	Thyroid	2	17235835	1.16e-07	6.5e-08
Donor_217	Adipose-Subcutaneous	1	19217090	5.2e-08	2.8e-09
Donor_217	Adipose-Visceral_Omentum	0	18517586	0	-4.39e-08
Donor_217	Artery-Aorta	0	18369177	0	-4.86e-08
Donor_217	Artery-Coronary	2	17325242	1.15e-07	6.46e-08
Donor_217	Artery-Tibial	1	17167561	5.82e-08	9.71e-09
Donor_217	Brain-Cerebellum	0	16524492	0	-6.29e-08
Donor_217	Brain-Hippocampus	0	11949634	0	-9.84e-08
Donor_217	Brain-Substantia_nigra	2	14209181	1.41e-07	5.22e-08
Donor_217	Esophagus-Gastroesophageal_Junction	0	14876622	0	-6.5e-08
Donor_217	Esophagus-Mucosa	2	12618558	1.58e-07	9.67e-08
Donor_217	Liver	2	14756582	1.36e-07	4.57e-08
Donor_217	Lung	2	19055319	1.05e-07	5.59e-08
Donor_217	Minor_Salivary_Gland	1	17639961	5.67e-08	-1.11e-08
Donor_217	Muscle-Skeletal	0	12336392	0	-8.39e-08
Donor_217	Ovary	0	17978738	0	-4.65e-08
Donor_217	Pituitary	1	16410036	6.09e-08	4.66e-10
Donor_217	Skin-Sun_Exposed_Lower_leg	2	17992184	1.11e-07	4.82e-08
Donor_217	Thyroid	1	16253301	6.15e-08	4.13e-10
Donor_217	Uterus	1	19180240	5.21e-08	1.56e-08
Donor_217	Whole_Blood	0	10060408	0	-1.06e-07
Donor_218	Adipose-Visceral_Omentum	0	19215224	0	-6.55e-08
Donor_218	Artery-Tibial	3	18687870	1.61e-07	1e-07
Donor_218	Colon-Sigmoid	2	16496606	1.21e-07	6.72e-08
Donor_218	Esophagus-Mucosa	5	16636602	3.01e-07	2.34e-07
Donor_218	Esophagus-Muscularis	0	16524783	0	-6.13e-08
Donor_218	Muscle-Skeletal	0	16344361	0	-7.14e-08
Donor_218	Pancreas	1	11055372	9.05e-08	1.09e-09
Donor_218	Skin-Sun_Exposed_Lower_leg	2	19812442	1.01e-07	4.14e-08
Donor_218	Small_Intestine-Terminal_Ileum	1	16772220	5.96e-08	5.71e-09
Donor_218	Stomach	0	15659247	0	-8.34e-08
Donor_218	Whole_Blood	1	12400512	8.06e-08	1.54e-08
Donor_219	Artery-Tibial	1	17860631	5.6e-08	-2.34e-09
Donor_219	Lung	1	16992171	5.89e-08	6e-09
Donor_219	Muscle-Skeletal	1	15043830	6.65e-08	-1.53e-08
Donor_219	Nerve-Tibial	1	22303684	4.48e-08	-1.13e-08
Donor_219	Skin-Sun_Exposed_Lower_leg	3	16928386	1.77e-07	1.13e-07
Donor_219	Stomach	2	16795953	1.19e-07	5.31e-08
Donor_219	Thyroid	1	19135042	5.23e-08	-1.15e-09
Donor_22	Adipose-Subcutaneous	2	20360990	9.82e-08	4.33e-08
Donor_22	Adipose-Visceral_Omentum	0	18632791	0	-5.97e-08
Donor_22	Artery-Coronary	1	17322935	5.77e-08	8.75e-09
Donor_22	Brain-Amygdala	2	16618155	1.2e-07	2.81e-08
Donor_22	Brain-Anterior_cingulate_cortex_BA24	0	20252235	0	-7.96e-08
Donor_22	Brain-Caudate_basal_ganglia	0	17891022	0	-9.34e-08
Donor_22	Brain-Cerebellar_Hemisphere	2	18544784	1.08e-07	4.18e-08
Donor_22	Brain-Cerebellum	0	19935110	0	-6.35e-08
Donor_22	Brain-Cortex	0	15453637	0	-8.9e-08
Donor_22	Brain-Frontal_Cortex_BA9	0	15709876	0	-8.48e-08
Donor_22	Brain-Hypothalamus	1	15822133	6.32e-08	-3.14e-08
Donor_22	Brain-Nucleus_accumbens_basal_ganglia	1	18293413	5.47e-08	-2.69e-08
Donor_22	Brain-Putamen_basal_ganglia	0	16463331	0	-9.43e-08
Donor_22	Colon-Sigmoid	2	15212927	1.31e-07	6.17e-08
Donor_22	Esophagus-Gastroesophageal_Junction	3	14546928	2.06e-07	1.24e-07
Donor_22	Heart-Atrial_Appendage	0	14668813	0	-8.9e-08
Donor_22	Muscle-Skeletal	0	15425538	0	-9.08e-08
Donor_22	Nerve-Tibial	0	22619306	0	-5.01e-08
Donor_22	Pituitary	0	21497985	0	-5.43e-08
Donor_22	Skin-Not_Sun_Exposed_Suprapubic	0	19466017	0	-5.68e-08
Donor_22	Skin-Sun_Exposed_Lower_leg	4	18211605	2.2e-07	1.58e-07
Donor_22	Thyroid	0	20137212	0	-4.64e-08
Donor_220	Artery-Coronary	2	19510214	1.03e-07	3.84e-08
Donor_220	Brain-Amygdala	0	14380110	0	-9.62e-08
Donor_220	Brain-Cerebellar_Hemisphere	1	20354386	4.91e-08	-9.95e-09
Donor_220	Brain-Cerebellum	0	18769299	0	-8.55e-08
Donor_220	Brain-Frontal_Cortex_BA9	0	16848664	0	-7.06e-08
Donor_220	Brain-Hypothalamus	0	16342300	0	-6.82e-08
Donor_220	Brain-Nucleus_accumbens_basal_ganglia	0	17661144	0	-8.12e-08
Donor_220	Brain-Substantia_nigra	1	16013204	6.24e-08	-1.11e-08
Donor_220	Nerve-Tibial	1	19234755	5.2e-08	-1.46e-11
Donor_220	Pituitary	6	20235929	2.97e-07	2.14e-07
Donor_221	Adipose-Subcutaneous	1	19157713	5.22e-08	-7.7e-09
Donor_221	Adipose-Visceral_Omentum	1	18478078	5.41e-08	-2.2e-08
Donor_221	Artery-Aorta	0	17035560	0	-3.6e-08
Donor_221	Colon-Transverse	0	17432724	0	-6.17e-08
Donor_221	Esophagus-Mucosa	4	18068596	2.21e-07	1.65e-07
Donor_221	Esophagus-Muscularis	2	16247221	1.23e-07	7.14e-08
Donor_221	Heart-Atrial_Appendage	1	17353352	5.76e-08	-2.62e-08
Donor_221	Heart-Left_Ventricle	0	17234846	0	-8.8e-08
Donor_221	Lung	1	21948832	4.56e-08	-9e-09
Donor_221	Minor_Salivary_Gland	0	17256365	0	-5.04e-08
Donor_221	Nerve-Tibial	1	19621460	5.1e-08	-2.34e-09
Donor_221	Pancreas	0	11151633	0	-8.32e-08
Donor_221	Prostate	1	16416240	6.09e-08	1.62e-08
Donor_221	Skin-Not_Sun_Exposed_Suprapubic	3	17269985	1.74e-07	1.11e-07
Donor_221	Skin-Sun_Exposed_Lower_leg	2	17077323	1.17e-07	5.35e-08
Donor_221	Small_Intestine-Terminal_Ileum	0	15846965	0	-5.11e-08
Donor_221	Stomach	0	16765593	0	-4.65e-08
Donor_221	Testis	2	20526388	9.74e-08	6.09e-08
Donor_221	Thyroid	0	20104558	0	-5.7e-08
Donor_222	Adipose-Subcutaneous	0	19625898	0	-4.82e-08
Donor_222	Adipose-Visceral_Omentum	1	16834883	5.94e-08	9.51e-09
Donor_222	Artery-Aorta	0	17812319	0	-4.2e-08
Donor_222	Artery-Coronary	0	17616315	0	-5.24e-08
Donor_222	Artery-Tibial	0	12291031	0	-5.3e-08
Donor_222	Breast-Mammary_Tissue	2	17353242	1.15e-07	6.12e-08
Donor_222	Colon-Sigmoid	0	15012527	0	-6.06e-08
Donor_222	Colon-Transverse	0	16599148	0	-5.93e-08
Donor_222	Esophagus-Mucosa	0	17227504	0	-6.93e-08
Donor_222	Esophagus-Muscularis	0	17492261	0	-4.93e-08
Donor_222	Heart-Atrial_Appendage	1	15358282	6.51e-08	-1.72e-08
Donor_222	Heart-Left_Ventricle	1	16536283	6.05e-08	-2.09e-08
Donor_222	Muscle-Skeletal	2	14485484	1.38e-07	7.07e-08
Donor_222	Pancreas	0	12231859	0	-8.47e-08
Donor_222	Skin-Not_Sun_Exposed_Suprapubic	0	17997212	0	-4.6e-08
Donor_222	Skin-Sun_Exposed_Lower_leg	3	14222125	2.11e-07	1.54e-07
Donor_222	Small_Intestine-Terminal_Ileum	1	20190520	4.95e-08	1.1e-09
Donor_222	Uterus	2	20271928	9.87e-08	5.49e-08
Donor_222	Whole_Blood	1	9808937	1.02e-07	2.22e-08
Donor_223	Adipose-Subcutaneous	4	20149165	1.99e-07	1.52e-07
Donor_223	Brain-Anterior_cingulate_cortex_BA24	1	12672698	7.89e-08	-1.86e-08
Donor_223	Brain-Hippocampus	0	11507269	0	-8.94e-08
Donor_223	Brain-Substantia_nigra	0	14021856	0	-8e-08
Donor_223	Muscle-Skeletal	1	15115662	6.62e-08	4.82e-09
Donor_224	Adipose-Subcutaneous	11	19067239	5.77e-07	4.84e-07
Donor_224	Adrenal_Gland	0	18987703	0	-6.23e-08
Donor_224	Artery-Aorta	1	18761824	5.33e-08	7.51e-09
Donor_224	Artery-Coronary	0	18184011	0	-4.34e-08
Donor_224	Breast-Mammary_Tissue	1	18942324	5.28e-08	8.3e-09
Donor_224	Colon-Transverse	1	17443830	5.73e-08	-4.52e-09
Donor_224	Esophagus-Mucosa	2	18395774	1.09e-07	4.87e-08
Donor_224	Esophagus-Muscularis	0	16636334	0	-5.38e-08
Donor_224	Liver	2	15617406	1.28e-07	3.97e-08
Donor_224	Ovary	0	19737609	0	-4.3e-08
Donor_224	Skin-Sun_Exposed_Lower_leg	8	20665750	3.87e-07	3.17e-07
Donor_224	Spleen	0	15365135	0	-4.76e-08
Donor_224	Stomach	0	15768881	0	-8.7e-08
Donor_224	Thyroid	10	20218253	4.95e-07	4.12e-07
Donor_224	Uterus	0	18600069	0	-4.16e-08
Donor_224	Vagina	0	18106859	0	-4.84e-08
Donor_224	Whole_Blood	1	8682830	1.15e-07	2.24e-08
Donor_225	Adipose-Subcutaneous	1	14718097	6.79e-08	1.13e-08
Donor_225	Artery-Aorta	0	15635531	0	-4.52e-08
Donor_225	Artery-Tibial	2	13055343	1.53e-07	1.07e-07
Donor_225	Esophagus-Mucosa	0	18177418	0	-6.07e-08
Donor_225	Esophagus-Muscularis	0	19984239	0	-5.9e-08
Donor_225	Muscle-Skeletal	0	10284977	0	-8.13e-08
Donor_225	Nerve-Tibial	6	16817844	3.57e-07	2.9e-07
Donor_225	Pancreas	1	13111771	7.63e-08	-2.1e-09
[truncated: 6,352 more rows]
