# Supplementary material for: The rate and spectrum of mosaic mutations during embryogenesis revealed by RNA sequencing of 49 tissues
Source: Genome Med. 2020 May 27;12:49. doi: 10.1186/s13073-020-00746-1 (PMC7254727; doi:10.1186/s13073-020-00746-1)
Supplement: Supplementary file 10 — Additional file 10. Signature weights obtained in the mutational signature analysis performed in tissue-specific somatic mutations. [file 13073_2020_746_MOESM10_ESM.xlsx]

## Sheet: Signatures_group
Group tissue	Signature.1	Signature.2	Signature.3	Signature.4	Signature.5	Signature.6	Signature.7	Signature.8	Signature.9	Signature.10	Signature.11	Signature.12	Signature.13	Signature.14	Signature.15	Signature.16	Signature.17	Signature.18	Signature.19	Signature.20	Signature.21	Signature.22	Signature.23	Signature.24	Signature.25	Signature.26	Signature.27	Signature.28	Signature.29	Signature.30	Max_Sig	Max_Value	Mutations
Skin (Sun-exposed)	0.345289	0	0	0	0	0	0.432415	0	0	0	0	0	0	0	0	0	0	0	0	0.0739769	0.0271914	0	0.0944889	0	0.0266387	0	0	0	0	0	Signature.7	0.432415	746
Skin (Not Sun-Exposed)	0.270007	0	0	0.180907	0.365422	0	0	0	0	0	0	0	0	0	0	0	0	0	0	0	0	0	0	0	0	0	0	0	0	0	Signature.5	0.365422	93
Food-Drink exposure (not liver)	0.378958	0	0	0	0.222507	0	0	0	0	0	0	0	0	0	0	0	0	0	0	0	0	0	0	0.158811	0	0	0	0	0	0	Signature.1	0.378958	287
Food-Drink exposure	0.427697	0	0	0	0.141418	0	0.063632	0	0	0	0	0	0	0	0	0.0250553	0	0	0	0.0644801	0.0284888	0.042627	0	0.177359	0.0292435	0	0	0	0	0	Signature.1	0.427697	315
Brain	0.336024	0.0201939	0	0.0391682	0.301615	0.0324408	0.0208391	0	0	0	0	0.0954537	0	0	0	0	0	0	0	0	0	0.0155774	0	0.0952359	0	0	0	0	0	0.0434519	Signature.1	0.336024	359
